# Supplementary material for: Protein tyrosine kinase, PtkA, is required for Mycobacterium tuberculosis growth in macrophages
Source: Sci Rep. 2018 Jan 9;8:155. doi: 10.1038/s41598-017-18547-9 (PMC5760654; doi:10.1038/s41598-017-18547-9)
Supplement: Supplementary file 2 — Supplementary Dataset [file 41598_2017_18547_MOESM2_ESM.xls]

## Sheet: 20120608_REC-1182_AvGay_Zhou Un
Accession	Rv#	Gene (Rv)	Description	Sum (Coverage)	Sum (# Proteins)	Sum (# Unique Peptides)	Sum (# Peptides)	Sum (# PSMs)	A7: 114/113	A7: 114/113 Count	A7: 114/113 Variability [%]	A7: 115/113	A7: 115/113 Count	A7: 115/113 Variability [%]	A7: 116/114	A7: 116/114 Count	A7: 116/114 Variability [%]	A7: 116/115	A7: 116/115 Count	A7: 116/115 Variability [%]	A7: 117/113	A7: 117/113 Count	A7: 117/113 Variability [%]	A7: 118/114	A7: 118/114 Count	A7: 118/114 Variability [%]	A7: 118/117	A7: 118/117 Count	A7: 118/117 Variability [%]	A7: 121/119	A7: 121/119 Count	A7: 121/119 Variability [%]	# Peptides A(3,6)	# PSM A(3,6)	Coverage A(3,6)	Score A(3,6)	# AAs	MW [kDa]	calc. pI
P49993	Rv0001	DnaA (Rv0001)	chromosomal replication initiator protein DnaA(dnaA)	0.359	2	13	14	44	0.858	14	18.9	0.881	14	8	1.157	14	18.3	1.092	14	7.5	1.165	14	13.4	1.372	14	19.9	1.071	14	10.1	1.029	2	10.6	24	44	0.359	1101.89	507	56.5	5.69
Q50790	Rv0002	DnaN (Rv0002)	DNA polymerase III subunit beta(dnaN)	0.5323	2	17	17	96	0.916	43	11.5	0.857	43	9.5	1.012	41	10.2	1.104	42	8.2	1.048	43	12.4	1.22	43	14.2	1.072	44	9	1.316	25	40.3	31	96	0.5323	1990.09	402	42.1	4.91
Q59586	Rv0003	RecF (Rv0003)	DNA replication/repair protein RecF(recF)	0.0234	2	1	1	2	0.651	1		0.53	1		0.729	1		0.895	1		0.515	1											1	2	0.0234	27.28	385	42.2	7.18
P0C5C5	Rv0005	GyrB (Rv0005)	DNA gyrase subunit B(gyrB)	0.4874	1	27	27	116	0.91	53	18.4	0.921	53	15.4	1.066	54	15.8	1.128	53	12.2	0.878	53	16.2	1.028	54	15.8	1.059	54	10.7	1.125	15	21.4	48	116	0.4874	2522.03	675	74	6.39
Q07702	Rv0006	GyrA (Rv0006)	DNA gyrase subunit A(gyrA)	0.5835	1	37	39	322	0.936	98	16.7	0.913	99	13.1	1.024	101	13.7	1.07	101	9.7	0.982	99	14.2	1.001	99	13.9	1.049	100	10.3	1.17	30	72	64	322	0.5835	6840.07	838	92.2	5.64
P71575	Rv0007	Rv0007	membrane protein(Rv0007)	0.2401	1	4	4	10	0.962	7	6.3	0.845	6	10.1	0.941	6	6.3	1.123	6	8.5	0.922	7	20.8	0.951	7	7.4	1.045	7	9.7	1.212	2	34.6	5	10	0.2401	212.27	304	31.1	8.87
P71577	Rv0008c	CwsA (Rv0008c)	cell wall synthesis protein CwsA(Rv0008c)	0.2207	2	2	2	10	0.733	5	28.1	0.875	6	16.5	1.071	6	17.7	0.924	7	13.8	1.065	6	25.9	1.384	6	28	1.172	7	15.8				4	10	0.2207	144.24	145	15.7	11.41
P65763	Rv0009	PpiA (Rv0009)	iron-regulated peptidyl-prolyl cis-trans isomerase PpiA(ppiA)	0.7802	1	8	8	304	0.91	92	24.7	0.86	92	22.8	1.025	90	20.9	1.071	90	12.4	1.023	90	22.5	1.189	92	23.8	1.028	91	11.4	1.239	28	24.3	14	304	0.7802	7898.56	182	19.2	6.27
P71580	Rv0010c	Rv0010c	membrane protein(Rv0010c)	0.078	1	1	1	1																									1	1	0.078	26.94	141	15.2	11.19
Q7DAK6	Rv0013	TrpG (Rv0013)	anthranilate synthase component II(trpG)	0.1897	1	2	3	9	1.22	4	8.7	0.881	4	26.4	0.988	4	19.1	1.474	4	27.4	1.131	4	11.6	0.953	4	5.3	1.202	4	26.1				5	9	0.1897	195.16	232	24.6	6.51
P0A5S5	Rv0014c	PknB (Rv0014c)	serine/threonine-protein kinase PknB(pknB)	0.2204	1	10	11	145	0.96	21	21.4	0.865	21	17.3	0.936	22	36.5	1.038	23	19.5	0.977	20	15.8	1.035	22	18.5	1.075	21	10.8	0.887	2	179.9	18	145	0.2204	1968.39	626	66.5	5.45
P65727	Rv0015c	PknA (Rv0015c)	serine/threonine-protein kinase PknA(pknA)	0.1694	1	5	6	19	0.948	8	5.1	0.888	8	12.9	1.094	8	9.6	1.239	8	12	1.042	8	13.6	1.143	8	13.6	1.139	8	8.1	0.703	1		9	19	0.1694	545.86	431	45.6	10.64
P71586	Rv0016c	PbpA (Rv0016c)	penicillin-binding protein PbpA(pbpA)	0.0855	1	3	4	17	0.919	8	17.5	0.882	7	23	0.983	8	24.2	0.984	7	15.3	1.12	8	23.3	0.997	8	20.5	0.887	8	30.7	1.404	1		7	17	0.0855	463.35	491	51.5	8.4
P71588	Rv0018c	PstP (Rv0018c)	phosphoserine/threonine phosphatase PstP(pstP)	0.2879	1	7	8	24	0.99	9	22.1	0.856	9	21.6	0.97	10	23.9	1.086	10	19.3	0.853	9	8	1.006	9	13.5	1.056	9	15.9	1.437	3	52.5	12	24	0.2879	571.54	514	53.8	5.22
P67705	Rv0023	Rv0023	transcriptional regulator(Rv0023)	0.1172	1	1	2	2	0.835	1		0.642	1		1.189	1		1.548	1		0.606	1		0.598	1		0.825	1					2	2	0.1172	35.26	256	27.2	5.71
P71595	Rv0025	Rv0025	hypothetical protein(Rv0025)	0.2083	1	2	2	17	0.928	8	32	0.942	8	24	0.826	7	25	0.868	7	15.2	1.126	8	9.6	1.292	8	15.6	0.964	8	7.1				4	17	0.2083	830.84	120	13.1	5.9
P64667	Rv0027	Rv0027	hypothetical protein(Rv0027)	0.1333	1	1	1	1																									1	1	0.1333	24.84	105	11.9	6.89
P64671	Rv0030	Rv0030	hypothetical protein(Rv0030)	0.156	1	1	1	1																									1	1	0.156	23.25	109	11.9	4.68
P64673	Rv0034	Rv0034	hypothetical protein(Rv0034)	0.2824	1	3	3	7	1.075	3	3.6	1.006	3	4.3	1.111	3	22.2	1.213	3	16.1	1.25	3	9.4	1.182	3	0.2	1.057	3	8.6	1.297	2	25.5	4	7	0.2824	107.78	131	14	4.74
P64675	Rv0036c	Rv0036c	hypothetical protein(Rv0036c)	0.6693	1	9	10	56	0.958	22	10	0.907	22	15.7	1.013	23	17.9	1.124	23	16.4	1.069	23	18.4	1.137	24	20.3	1.004	25	11.8	1.319	4	47	17	56	0.6693	1622.96	257	27.5	5.03
P67757	Rv0038	Rv0038	hypothetical protein(Rv0038)	0.2624	1	1	2	2																									2	2	0.2624	48.86	202	21.8	5.58
P67511	Rv0041	LeuS (Rv0041)	leucine--tRNA ligase(leuS)	0.3127	1	21	21	89	0.925	43	16.1	0.894	43	17.4	1.005	44	13.8	1.058	44	10.2	0.925	43	15.3	1.042	43	17.1	1.069	43	11.2	1.183	16	27	38	89	0.3127	2440.43	969	107.5	5.25
P67737	Rv0043c	Rv0043c	HTH-type transcriptional regulator(Rv0043c)	0.2418	1	3	3	5	0.658	3	33.3	0.812	3	47.3	1.569	2	56.7	1.057	2	39.2	0.973	3	14	1.34	3	6.3	1.088	3	5.4				5	5	0.2418	163.08	244	27.3	8.63
P71703	Rv0046c	Ino1 (Rv0046c)	inositol-3-phosphate synthase(ino1)	0.3025	2	10	10	32	0.957	14	16.2	0.957	16	8.9	1.069	14	26.6	1.046	16	12.6	1.396	16	18.3	1.544	14	27.3	1.073	16	6.7	1.068	9	33.3	17	32	0.3025	743.5	367	40.1	5.2
P71705	Rv0048c	Rv0048c	membrane protein(Rv0048c)	0.308	1	6	6	12	0.876	5	9.5	0.897	5	4.3	1.067	5	9.9	1.042	5	7.9	1.001	5	6.5	1.269	5	29.2	1.176	5	15.1	0.432	2	78.4	10	12	0.308	355.19	289	30.8	7.42
P66592	Rv0053	RpsF (Rv0053)	30S ribosomal protein S6(rpsF)	0.8021	1	8	8	88	0.94	37	17.5	0.841	37	12.4	1.002	36	16.7	1.114	36	12.1	0.897	37	21.1	1.036	37	16.7	1.037	37	12.2	1.272	9	61.1	16	88	0.8021	1682.44	96	10.9	8.44
P0A611	Rv0054	Ssb (Rv0054)	single-strand DNA-binding protein(ssb)	0.3598	1	5	5	32	0.896	16	6.8	0.848	16	10.4	0.981	16	5.8	1.054	16	4.6	0.958	16	9.5	1.059	16	13.7	1.049	16	7	1.293	12	18	9	32	0.3598	1025.17	164	17.3	5.21
P69231	Rv0055	RpsR1 (Rv0055)	30S ribosomal protein S18(rpsR1)	0.3571	1	4	4	22	0.916	7	32.6	0.783	7	4.1	1.032	7	13	1.14	7	3.1	0.171	7	61.6	0.202	7	26.2	1.142	7	8.7				8	22	0.3571	472.44	84	9.5	10.61
P66316	Rv0056	RplI (Rv0056)	50S ribosomal protein L9(rplI)	0.5	1	7	8	57	0.97	27	17	0.924	27	17.6	1.053	27	19	1.157	27	10.3	1.021	27	11.7	1.077	27	12	1.092	27	9.4	0.893	5	15.9	14	57	0.5	1591.19	152	16.2	8.97
P66774	Rv0069c	SdaA (Rv0069c)	L-serine dehydratase(sdaA)	0.0282	1	1	1	4	1.29	2	19.9	0.914	2	15.8	1.231	2	48.5	1.738	2	43.8	1.688	2	1.9	1.078	2	3.8	0.824	2	21.8				2	4	0.0282	127.73	461	48.5	5.67
O53615	Rv0070c	GlyA2 (Rv0070c)	serine hydroxymethyltransferase(glyA2)	0.0847	2	2	3	6	0.879	3	6.6	0.828	3	12.4	0.824	3	11	0.942	3	15.7	0.925	3	12.6	1.074	3	12.3	1.019	3	1.3	0.893	1		4	6	0.0847	121.61	425	45.5	6.52
O53617	Rv0072	Rv0072	glutamine ABC transporter permease(Rv0072)	0.2378	1	5	6	24	0.872	11	25	0.86	11	17.5	0.973	11	12.4	1.063	11	10.6	0.745	11	18.5	0.862	11	19.2	1.007	11	20.1	0.793	5	13.3	11	24	0.2378	832.13	349	36.4	10.24
O53618	Rv0073	Rv0073	glutamine ABC transporter ATP-binding protein(Rv0073)	0.2091	1	3	4	28	0.95	7	8.6	0.876	7	7	0.825	7	10.3	0.845	7	3.7	0.427	7	32.1	0.524	6	22.7	1.085	6	15.3				8	28	0.2091	841.53	330	35.8	5.35
O53624	Rv0079	Rv0079	hypothetical protein(Rv0079)	0.4432	1	7	7	55	0.938	25	5.7	0.917	26	9.8	1.065	25	11.3	1.084	25	9.8	0.78	22	19.2	0.878	25	14.7	1.067	22	14.8				13	55	0.4432	1655.77	273	29.5	10.17
O53625	Rv0080	Rv0080	hypothetical protein(Rv0080)	0.1118	1	1	1	1	1.132	1		0.874	1		0.983	1		1.274	1		1.281	1		1.294	1		1.144	1					1	1	0.1118	23.75	152	16.6	8.75
O53626	Rv0081	Rv0081	HTH-type transcriptional regulator(Rv0081)	0.0702	1	1	1	1																									1	1	0.0702	51.26	114	12.3	8.57
P0A5C3	Rv0088	Rv0088	polyketide cyclase/dehydrase(Rv0088)	0.317	1	7	7	28	0.908	13	4.9	0.866	13	10.2	1.015	13	15.1	1.08	13	3.4	1.199	13	6.3	1.306	13	11.9	1.057	13	3	0.803	1		12	28	0.317	559.04	224	24.6	10.61
P64683	Rv0090	Rv0090	membrane protein(Rv0090)	0.0391	1	1	1	2	1.141	1		0.96	1		0.944	1		1.122	1		0.676	1		0.589	1		0.994	1					2	2	0.0391	46.62	256	27.8	10.1
P67657	Rv0091	MtnN (Rv0091)	5'-methylthioadenosine/S-adenosylhomocysteine nucleosidase(mtn)	0.2196	1	5	5	17	0.969	6	4.8	0.853	6	17.2	0.953	6	26.7	1.184	6	13.4	0.854	6	22.3	0.874	6	15.4	1.034	7	8.3	1.087	1		9	17	0.2196	397.76	255	27.3	6.42
Q10876	Rv0092	CtpA (Rv0092)	cation transporter ATPase A(ctpA)	0.0723	1	4	4	14	0.925	6	66.4	1.18	7	44.4	1.012	6	58.1	0.798	7	42	0.845	7	34.3	0.807	5	38.1	0.957	5	29.1				7	14	0.0723	362.84	761	78.8	7.14
P67755	Rv0097	Rv0097	oxidoreductase(Rv0097)	0.0657	1	1	1	1	0.901	1		0.732	1		1.209	1		1.489	1		1.527	1		1.917	1		1.132	1					1	1	0.0657	23.73	289	32.6	6.6
P64689	Rv0102	Rv0102	integral membrane protein(Rv0102)	0.0151	1	1	1	3	1.02	1		0.915	1		1.26	1		1.406	1		1.185	1		1.071	1		0.922	1					2	3	0.0151	104.19	661	70.3	9.44
P64691	Rv0106	Rv0106	hypothetical protein(Rv0106)	0.5176	1	11	11	67	1.036	19	31.1	1.037	18	49.3	0.659	20	65.6	0.701	18	64.7	7.941	20	135.7	6.793	23	96.2	1.003	29	12.1	1.304	4	77.3	21	67	0.5176	2337.28	398	43.7	6.02
Q10900	Rv0107c	CtpI (Rv0107c)	cation-transporter ATPase I(ctpI)	0.0185	1	2	2	4	1.434	2	25.8	1.199	2	36.8	0.692	2	39.7	0.828	2	51.4	1.339	2	11.6	1.027	2	26.2	1.1	2	11.9				4	4	0.0185	158.83	1625	167.7	5.68
O07170	Rv0120c	FusA2 (Rv0120c)	elongation factor G(fusA2)	0.4398	1	20	21	79	0.826	30	11.6	0.859	30	15.4	0.987	30	14.3	1.046	30	16.8	1.531	31	16.4	1.955	30	24.4	1.057	31	9.1	1.364	8	30.5	34	79	0.4398	1886.34	714	75.6	5.1
P0A4V5	Rv0129c	FbpC (Rv0129c)	diacylglycerol acyltransferase/mycolyltransferase Ag85C(fbpC)	0.2176	1	7	7	29	1.011	13	9	0.997	13	21.2	1.042	12	17.6	1.09	12	16.9	1.131	13	18.7	1.011	13	21	1.019	13	11.1	0.993	13	5.4	11	29	0.2176	627.17	340	36.7	6.34
Q7U2S5	Rv0130	HtdZ (Rv0130)	3-hydroxyl-thioester dehydratase(htdZ)	0.2053	1	2	2	8	0.887	4	10.4	0.743	4	9.7	1.023	4	11.5	1.183	4	15.7	0.993	4	6.8	1.17	4	1.7	1.071	4	5.4	1.453	4	8.1	4	8	0.2053	379.12	151	16	6.15
P63718	Rv0136	Cyp138 (Rv0136)	cytochrome P450 Cyp138(cyp138)	0.1565	1	5	5	15	0.998	7	25.6	0.937	7	6.7	0.909	8	11.1	0.988	7	13.2	3.227	7	11.4	3.36	8	13.2	1.049	8	9.1				9	15	0.1565	377.69	441	49.2	10.01
P0A5L1	Rv0137c	MsrA (Rv0137c)	peptide methionine sulfoxide reductase MsrA(msrA)	0.3736	1	4	4	14	1.051	6	34.1	0.883	5	8.2	1.003	5	34.3	0.986	4	35.3	1.184	5	55.5	1.381	6	46.8	0.997	5	9				8	14	0.3736	369.38	182	20.5	6.1
P96823	Rv0146	Rv0146	S-adenosylmethionine-dependent methyltransferase(Rv0146)	0.4903	2	9	10	47	1.06	19	14.4	0.944	18	16.5	0.98	19	27.4	1.091	19	15.9	1.332	19	14.5	1.289	19	18.3	1.021	19	12.2	1.049	5	19.7	18	47	0.4903	1629.77	310	34	5.27
P96825	Rv0148	Rv0148	short-chain type dehydrogenase/reductase(Rv0148)	0.7587	1	13	14	207	0.958	67	20.3	0.918	66	18.8	1.015	68	23.7	1.087	67	16.8	1.061	67	17.4	1.131	66	18.2	1.062	67	13.4	1.189	15	58.2	25	207	0.7587	5062.24	286	29.8	5.45
P0CI28	Rv0186A		metallothionein(mymT)	0.283	1	1	1	2																									2	2	0.283	53.88	53	5.7	7.12
P65155	Rv0189c	IlvD (Rv0189c)	dihydroxy-acid dehydratase(ilvD)	0.367	1	15	16	73	1.018	36	14.5	0.953	36	17.4	0.987	34	14.9	1.081	34	13.5	1.104	36	23.1	1.217	35	21.3	1.009	35	15.7	1.01	18	30.8	29	73	0.367	1793.06	575	59.3	5.26
O53647	Rv0196	Rv0196	HTH-type transcriptional regulator(Rv0196)	0.1546	1	2	2	9	0.988	2	8.9	0.983	2	12.7	1.202	2	8.5	1.209	2	13.1	1.094	2	5.1	1.147	2	12.3	1.036	2	26.7	0.981	2	53.6	3	9	0.1546	465.55	194	21.2	6.05
P65375	Rv0202c	MmpL11 (Rv0202c)	transmembrane transport protein MmpL11(mmpL11)	0.089	1	5	5	12	0.871	5	6	0.784	5	35.6	0.967	6	21.1	1.07	6	12.2	1.048	5	15.3	1.167	5	10.3	1.139	5	2.3	1.513	1		9	12	0.089	327.15	966	103.4	9.22
O53656	Rv0205	Rv0205	transmembrane protein(Rv0205)	0.0272	1	1	1	1																									1	1	0.0272	65.32	367	38	7.69
O53657	Rv0206c	MmpL3 (Rv0206c)	transmembrane transport protein MmpL3(mmpL3)	0.2426	1	18	18	68	0.924	34	10.8	0.859	34	11	1.009	35	11.6	1.06	35	9.8	0.93	33	12	0.986	34	15.5	1.049	34	6	0.863	4	16.8	30	68	0.2426	1781.31	944	100.8	9.45
P67499	Rv0208c	TrmB (Rv0208c)	tRNA (guanine-N(7)-)-methyltransferase(Rv0208c)	0.3612	1	5	5	12	0.868	6	17.3	0.853	6	15.3	1.067	6	21.6	1.089	6	17.7	0.865	6	9.1	0.769	5	26.2	0.905	5	11.5	1.281	3	27.4	8	12	0.3612	286.53	263	28.5	9.35
P65687	Rv0211	PckA (Rv0211)	phosphoenolpyruvate carboxykinase(pckA)	0.6419	1	28	30	311	1.021	119	21.4	0.836	118	19.2	0.963	119	14	1.176	118	14.1	1.737	118	17.7	1.732	121	19.3	1.02	122	11	1.18	65	35	55	311	0.6419	6323.76	606	67.2	5.06
P96403	Rv0221	Rv0221	diacyglycerol O-acyltransferase(Rv0221)	0.1493	1	5	5	22	1.115	11	33.6	1.034	11	14.8	0.952	11	8.1	1.037	11	29.6	1.111	11	18.4	1.291	11	38	1.126	11	10.2	1.714	2	29	7	22	0.1493	658.47	469	51.8	8.1
P96413	Rv0230c	Php (Rv0230c)	phosphotriesterase(php)	0.2853	1	6	6	19	0.98	11	8.9	0.856	11	24.7	0.954	11	23.6	1.029	11	12.1	0.999	11	15.7	0.993	11	14.4	1.017	11	7.5	0.863	4	37	9	19	0.2853	496.68	326	35.9	5.6
P96416	Rv0233	NrdB (Rv0233)	ribonucleoside-diphosphate reductase subunit beta NrdB(nrdB)	0.4873	2	11	11	33	0.894	15	25.1	0.756	15	13	0.933	14	15.4	1.025	14	20	0.149	12	65.5	0.154	11	49.8	1.118	11	37.7	0.995	1		19	33	0.4873	856.74	314	35.6	5.01
Q7U2I0	Rv0234c	GabD1 (Rv0234c)	[NADP+] dependent(gabD1)	0.4595	1	14	14	79	0.894	32	17	0.885	34	16.1	1.065	32	8.4	1.098	34	18.5	1.295	35	15.2	1.537	34	17.5	1.056	37	8.6	1.094	11	28.8	22	79	0.4595	2088.31	457	48.5	5.1
P0A5C5	Rv0236A	Rv0236A	hypothetical protein(Rv0236A)	0.2807	1	1	1	4	0.882	1		0.879	1		0.998	1		1.002	1		0.826	1		0.918	1		0.979	1					2	4	0.2807	60.79	57	5.8	9.7
P0A533	Rv0255c	CobQ (Rv0255c)	cobyric acid synthase(cobQ1)	0.0223	1	1	1	3	0.926	1		0.818	1		0.984	1		1.114	1		1.41	1		1.813	1		1.19	1					2	3	0.0223	144.99	494	52.1	6.35
P0A5N1	Rv0262c	Aac (Rv0262c)	aminoglycoside 2'-N-acetyltransferase(aac)	0.1436	1	2	2	3	1.319	1		1.491	1		0.618	1		0.546	1		0.692	1		0.509	1		0.97	1					3	3	0.1436	154.32	181	20	6.8
Q79FY8	Rv0280	PPE3 (Rv0280)	PPE family protein PPE3(PPE3)	0.0541	1	2	2	8	1.119	3	32.6	0.896	3	37.2	0.598	3	1	0.747	3	10.5	5.593	3	15	5.037	3	39.5	0.9	3	7.7	1.022	3	4.4	4	8	0.0541	274.93	536	54.7	4.6
Q7U2D4	Rv0281	Rv0281	S-adenosylmethionine-dependent methyltransferase(Rv0281)	0.6854	1	12	14	55	0.882	23	9.2	0.893	22	11.5	0.995	22	14.1	1.008	22	14.7	1.167	23	9.5	1.281	23	15.8	1.022	24	9.7	0.948	10	30.7	23	55	0.6854	1354.85	302	33	5.01
O53687	Rv0282	EccA3 (Rv0282)	ESX-3 secretion system protein EccA(eccA3)	0.7908	1	36	36	412	0.961	156	19.2	0.957	155	14.9	0.956	154	17.8	1	152	18.5	3.631	161	31.8	3.94	160	33.5	1.058	172	8.2	1.161	25	55.9	61	412	0.7908	10912.4	631	68.1	5.25
O53688	Rv0283	EccB3 (Rv0283)	ESX-3 secretion system protein EccB3(eccB3)	0.381	1	16	16	119	0.897	47	23.7	0.913	46	15.6	0.932	48	18	0.903	47	23.9	3.883	46	24.6	4.342	49	24	1.038	49	8.3	1.03	11	33.8	31	119	0.381	2715.86	538	55.9	7.28
O53689	Rv0284	EccC3 (Rv0284)	ESX-3 secretion system protein EccC3(eccC3)	0.5932	1	59	59	558	0.95	206	20.1	0.952	202	18.7	0.9	207	23.1	0.901	208	22	4.01	209	28.6	4.374	214	33.4	1.042	231	8.3	1.126	23	25.1	109	558	0.5932	14133.6	1330	145.1	6.48
P0A569	Rv0288	EsxH (Rv0288)	ESAT-6-like protein EsxH(esxH)	0.0729	1	1	1	10	1.376	6	31.7	1.462	6	28.9	0.478	6	113.3	0.529	6	110.2	1.8	6	178.9	1.592	6	165.4	0.998	6	15.5	1.141	5	10.3	2	10	0.0729	148.54	96	10.4	4.7
O53694	Rv0289	EspG3 (Rv0289)	ESX-3 secretion-associated protein EspG3(espG3)	0.0237	1	1	1	1	2.24	1		1.569	1		0.494	1		0.705	1		1.723	1		0.406	1		0.528	1		2.929	1		1	1	0.0237	42.06	295	31.5	5.52
O86362	Rv0290	EccD3 (Rv0290)	ESX-3 secretion system protein EccD(eccD3)	0.1547	1	7	7	61	0.916	23	10.2	0.915	23	11.6	0.959	23	12.4	0.924	23	12.1	4.383	23	9.2	4.905	23	21.1	1.015	23	2.9				14	61	0.1547	1170.31	472	47.9	8.88
O53696	Rv0292	EccE3 (Rv0292)	ESX-3 secretion system protein EccE(eccE3)	0.6012	1	14	15	116	0.936	44	18.4	0.902	42	16.9	0.947	46	26.8	0.946	43	20.6	3.427	47	41.3	3.772	46	52.4	1.035	49	10.7	1.441	4	111.1	25	116	0.6012	3011.36	331	35.9	10.35
P66886	Rv0294	Tam (Rv0294)	trans-aconitate methyltransferase(tam)	0.1648	1	2	3	7	0.891	2	4.3	0.66	2	46.4	0.743	2	67.1	1.003	2	21.4	0.747	2	7.9	0.613	2	25.5	0.731	2	38.5	1.222	1		5	7	0.1648	84.25	261	29.2	6.24
P0A5R5	Rv0319	Pcp (Rv0319)	pyrrolidone-carboxylate peptidase(pcp)	0.0991	1	1	1	4				1.231	2	49.2				1.014	2	8.5	1.622	2	39.6				1.276	2	5				2	4	0.0991	54.26	222	23.2	6.52
O07247	Rv0321	Dcd (Rv0321)	deoxycytidine triphosphate deaminase(dcd)	0.0737	2	2	2	4	0.968	3	3.3	1.012	3	6.8	1.014	3	9.9	1.038	3	3.9	1.022	3	15.1	0.992	3	20.7	1	3	0.7	1.204	3	39.3	3	4	0.0737	53.79	190	20.9	6.38
P72017	Rv0334	RmlA (Rv0334)	glucose-1-phosphate thymidylyltransferase(rmlA)	0.3576	1	6	7	33	0.977	14	17.3	0.93	13	27.2	0.992	12	10.3	1.016	12	29	0.971	13	11.5	0.966	13	15.7	1.044	12	9.9				10	33	0.3576	799.39	288	31.5	5.49
P63499	Rv0337c	AspC (Rv0337c)	aspartate aminotransferase(aspC)	0.1352	1	4	4	10	1	5	2.4	0.97	5	28.7	1.012	5	14.5	1.098	5	43.5	0.904	4	5.6	0.974	5	7.4	0.985	4	15.7				6	10	0.1352	391.42	429	47.3	5.3
O06293	Rv0342	IniA (Rv0342)	isoniazid inductible protein IniA(iniA)	0.175	1	5	7	35	0.905	12	10.3	0.859	12	9.7	0.914	12	16.3	0.997	12	21	0.948	12	16.1	1.157	12	14.2	1.109	12	9.4	1.192	2	98.3	11	35	0.175	932.66	640	70	7.65
O06294	Rv0343	IniC (Rv0343)	iIsoniazid inductible protein IniC(iniC)	0.0832	1	5	5	8	0.921	5	12.5	0.961	5	4.5	0.887	5	14.7	0.978	5	13.6	0.991	5	7.5	1.026	5	12.9	1.11	5	8.1	1.075	2	32.1	8	8	0.0832	126.58	493	53	10.15
P0A4W1	Rv0346c	AnsP2 (Rv0346c)	L-asparagine permease(ansP2)	0.0144	1	1	1	3	0.99	1		1.028	1		1.12	1		1.079	1		0.486	1		0.45	1		0.918	1					2	3	0.0144	55.8	487	52.2	9.29
P0A5C0	Rv0350	DnaK (Rv0350)	chaperone protein DnaK(dnaK)	0.7408	1	50	50	1103	0.906	376	22.7	0.882	382	20.1	1.075	373	20.2	1.134	379	17	0.769	376	21.6	0.832	373	20.6	1.016	374	13.2	1.062	158	30.6	89	1103	0.7408	22957.1	625	66.8	4.97
P32724	Rv0351	GrpE (Rv0351)	stress response protein GrpE(grpE)	0.4979	2	10	12	129	0.936	48	11.9	0.857	48	19.3	1.064	48	28.7	1.148	47	21.3	0.739	43	29.6	0.756	47	20.2	0.993	43	14.3	1.036	14	25.4	21	129	0.4979	1695.99	235	24.5	4.58
P0A549	Rv0352	DnaJ1 (Rv0352)	chaperone protein DnaJ(dnaJ1)	0.4684	1	12	13	58	1.045	22	19.3	0.952	23	13.7	1.069	22	15	1.13	24	16.4	0.794	22	15.6	0.82	22	11.9	1.035	22	12.3	1.145	5	20.4	24	58	0.4684	1914.7	395	41.3	8.12
P65881	Rv0357c	PurA (Rv0357c)	adenylosuccinate synthetase(purA)	0.2708	1	11	11	30	1.002	12	26	0.966	12	18.6	1.051	12	16.8	1.184	12	17.9	1.227	12	20.3	1.049	12	17.2	1.021	12	14	1.052	5	13.7	17	30	0.2708	609.73	432	46.8	6.74
P67476	Rv0363c	Fba (Rv0363c)	fructose-bisphosphate aldolase(fba)	0.718	1	15	16	130	0.881	50	16	0.859	52	20.8	1.049	50	27	1.12	53	16.8	0.979	53	27.7	1.191	53	29.2	1.034	55	13.5	1.09	14	23.8	28	130	0.718	2575.12	344	36.5	5.78
O06314	Rv0364	Rv0364	transmembrane protein(Rv0364)	0.0925	1	2	2	2	1.364	1		0.885	1		1.027	1		1.583	1		1.967	1		0.635	1		0.44	1					2	2	0.0925	28.82	227	24.5	9.01
P0A5U1	Rv0382c	PyrE (Rv0382c)	orotate phosphoribosyltransferase(pyrE)	0.2011	1	3	3	6	0.944	4	17.2	0.904	4	3.4	4.086	4	803.1	4.878	4	1336.1	1.28	4	51.4	1.03	4	10.4	0.64	4	101.5	0.886	4	23.3	5	6	0.2011	194.34	179	18.9	6.29
P63287	Rv0384c	ClpB (Rv0384c)	chaperone protein ClpB(clpB)	0.6686	1	45	50	333	0.958	143	14.1	0.888	142	12.7	1.061	144	12.9	1.159	144	13.6	0.723	143	16.9	0.738	140	21.5	1.004	140	9.2	1.118	56	28.7	88	333	0.6686	9831.97	848	92.5	5.34
P96253	Rv0407	Fgd1 (Rv0407)	F420-dependent glucose-6-phosphate dehydrogenase(fgd1)	0.381	1	11	11	36	1.12	15	14.5	1.008	15	8.8	1.002	15	5.7	1.202	15	8.2	1.022	15	11	0.969	15	15.2	1.134	15	7.8	0.891	8	27.5	19	36	0.381	1187.55	336	37	5.47
P96254	Rv0408	Pta (Rv0408)	phosphate acetyltransferase(pta)	0.1159	1	5	6	19	1.109	9	23.3	0.885	9	8	0.999	9	4.8	1.162	9	18.8	1.075	9	15.1	1.11	9	6.9	1.148	9	5.2	1.429	4	24.6	10	19	0.1159	441.96	690	72.9	5.4
P63410	Rv0409	AckA (Rv0409)	acetate kinase(ackA)	0.2286	1	4	5	10	0.959	3	1.7	0.945	2	15.3	1.011	3	10.3	0.842	2	14	0.97	2	36.5	1.26	3	18.9	1.141	2	2.1				7	10	0.2286	247.33	385	41.3	7.28
P65729	Rv0410c	PknG (Rv0410c)	serine/threonine-protein kinase PknG(pknG)	0.1613	1	9	9	27	0.863	14	12	0.84	14	8.8	1.027	14	13.7	1.021	14	16.3	0.964	14	16.1	1.09	14	16.4	1.002	14	17.9	1.132	4	37.7	15	27	0.1613	833.53	750	81.5	5.8
P96259	Rv0413	MutT3 (Rv0413)	8-oxo-dGTP diphosphatase(mutT3)	0.1244	1	2	2	10	1.13	5	30.3	1.233	5	24.3	0.877	5	28.4	0.927	5	47.9	1.19	5	25.1	1.185	5	16.6	1.163	5	18.7				4	10	0.1244	203.91	217	23.5	5.17
P66917	Rv0414c	ThiE (Rv0414c)	thiamine-phosphate synthase(thiE)	0.2793	1	4	5	16	1.377	6	48.9	1.117	6	32.1	0.655	6	61.8	0.853	6	34.8	1.128	6	9.1	0.933	6	58	1.139	6	5.3	1.24	3	37.6	9	16	0.2793	575.59	222	23.3	6.23
P59948	Rv0417	ThiG (Rv0417)	thiazole synthase(thiG)	0.254	2	3	3	8	1.069	3	14.8	0.955	3	23.3	1.105	3	17.9	1.029	3	27.7	0.906	3	8.9	0.904	3	6.4	1.098	3	4.1				5	8	0.254	232.99	252	25.9	4.94
P66914	Rv0422c	ThiD (Rv0422c)	hydroxymethylpyrimidine/phosphomethylpyrimidine kinase(thiD)	0.2226	1	2	3	7	0.912	2	9.8	0.893	2	6.4	1.002	2	4.3	1.023	2	11.9	1.359	2	31.2	1.35	3	26.8	0.825	3	32.6				5	7	0.2226	151.51	265	27.5	5.73
P66912	Rv0423c	ThiC (Rv0423c)	phosphomethylpyrimidine synthase(thiC)	0.3729	1	12	13	44	0.912	14	11.6	0.886	14	16.9	1.026	16	16.4	1.054	16	15.1	0.829	14	14.4	0.863	16	12.3	1.04	16	15.1	0.806	3	90.4	22	44	0.3729	1019.24	547	59.9	5.44
A1KFQ1	Rv0429c	Def (Rv0429c)	polypeptide deformylase(def)	0.198	2	2	2	2	0.636	1					1.205	1								1.398	1								2	2	0.198	52.1	197	20.9	5.1
P0A609	Rv0432	SodC (Rv0432)	superoxide dismutase(sodC)	0.3917	1	6	6	68	1.029	27	19.2	0.868	27	27	0.909	28	22	1.082	28	33.6	0.804	27	19.4	0.867	28	34.5	1.046	27	18.7	0.827	2	20.4	10	68	0.3917	2196.97	240	23.8	6.44
P64694	Rv0433	Rv0433	carboxylate-amine ligase(Rv0433)	0.4441	1	12	12	44	0.964	21	8.1	0.891	21	12.7	0.947	22	17.5	1.029	22	18.1	0.869	21	14.9	0.914	22	12.4	1.036	22	21.3	0.979	5	55.2	20	44	0.4441	1071.03	376	42.3	5.92
P59949	Rv0436c	PssA (Rv0436c)	CDP-diacylglycerol--serine O-phosphatidyltransferase(pssA)	0.0629	2	1	1	1																									1	1	0.0629	68.11	286	31.2	10.27
P67548	Rv0437c	Psd (Rv0437c)	phosphatidylserine decarboxylase(psd)	0.2208	1	3	4	30	1.052	13	18.3	1.076	14	20.5	0.977	13	9.9	1.028	14	8.4	1.01	14	24.7	1.019	12	19.7	1.061	13	12.8	1.911	2	110.4	7	30	0.2208	1063.69	231	24.2	9.26
A1KFR2	Rv0440	GroEL2 (Rv0440)	molecular chaperone GroEL(groEL2)	0.8333	1	47	49	3587	0.867	1025	18.9	0.83	1019	20.7	1.066	1034	20.2	1.159	1018	18.9	0.868	1022	21.2	0.973	1025	20.4	0.996	1025	15.3	1.275	217	49	89	3587	0.8333	92993.2	540	56.7	4.92
P0A5C7	Rv0441c	Rv0441c	hypothetical protein(Rv0441c)	0.3239	1	3	3	9	1.293	5	27.2	1.15	5	39.8	0.828	5	23	0.798	5	34.6	0.92	5	15.7	0.974	4	18	1.157	4	13.1	1.125	4	29.7	6	9	0.3239	319.3	142	15	6.07
O53729	Rv0444c	RskA (Rv0444c)	anti-sigma-K factor RskA(rskA)	0.319	2	4	4	32	1.042	14	26.1	1.044	14	24	0.83	15	29.3	0.89	15	24.4	1.035	13	28.3	0.985	15	36.3	1.074	14	27.3	0.539	2	43.4	8	32	0.319	1074.93	232	23.9	6.01
Q7U1Z6	Rv0445c	SigK (Rv0445c)	ECF RNA polymerase sigma factor SigK(sigK)	0.4706	1	7	8	40	0.992	17	6.2	0.96	18	20.9	1.027	17	5.3	1.041	18	18.8	1.101	18	16.3	1.248	17	12.8	1.081	17	10.8	1.122	7	23	13	40	0.4706	1222.53	187	21	7.81
O53735	Rv0450c	MmpL4 (Rv0450c)	transmembrane transport protein MmpL4(mmpL4)	0.0486	1	2	4	12	0.887	5	17.8	0.852	5	24.7	0.968	5	11.2	1.074	5	8.4	0.94	5	19.1	0.987	5	8.6	0.986	5	8.7	1.026	2	8	6	12	0.0486	127.7	967	105.2	7.12
P63938	Rv0458	Rv0458	aldehyde dehydrogenase(Rv0458)	0.4556	1	18	18	108	0.899	48	19.5	0.856	49	16.6	0.997	48	20.9	1.024	48	17.2	0.961	48	12.1	1.119	47	18.8	1.049	47	9	0.962	14	43.8	31	108	0.4556	2821.03	507	54.5	5.27
P66005	Rv0462	LpdC (Rv0462)	dihydrolipoamide dehydrogenase(lpdC)	0.5388	1	19	20	183	0.968	70	23.8	0.931	70	19	1.129	71	17.9	1.135	71	12.2	1.013	69	20.7	1.116	69	21.8	1.052	69	8.3	0.801	47	144	36	183	0.5388	4306.3	464	49.2	5.86
O53750	Rv0465c	RamB (Rv0465c)	HTH-type transcriptional regulator(Rv0465c)	0.0169	1	1	1	2	0.959	1		0.688	1		1.066	1		1.486	1		0.657	1		0.866	1		1.265	1					2	2	0.0169	84.7	474	53	7.12
P0A5H4	Rv0467	Icl (Rv0467)	isocitrate lyase(icl1)	0.7593	1	22	22	108	1.082	38	14.7	1.011	38	10.4	1.154	38	17.3	1.212	39	11.8	0.794	39	15.1	0.775	37	22.1	1.045	36	13.4	0.975	22	16	39	108	0.7593	3042.26	428	47.1	5.15
Q7D9R5	Rv0470c	PcaA (Rv0470c)	cyclopropane mycolic acid synthase(pcaA)	0.7422	1	12	17	95	0.983	35	23.3	0.862	38	20.2	1.111	35	17.6	1.143	37	16.5	1.107	37	19	1.16	35	18.8	1.037	37	9.8	0.961	12	25.5	30	95	0.7422	2261.7	287	33	6.47
O53757	Rv0472c	Rv0472c	HTH-type transcriptional regulator(Rv0472c)	0.1838	1	3	3	6	0.861	3	26.7	1.022	3	5.8	1.116	3	10.2	1.048	3	18.2	0.976	3	3	1.166	3	9.5	1.128	3	13.8	2.436	1		6	6	0.1838	134.35	234	26.4	7.56
O53759	Rv0474	Rv0474	HTH-type transcriptional regulator(Rv0474)	0.2429	1	3	3	7	0.856	4	1.4	0.833	4	3.8	0.99	4	7.9	1.018	4	5.9	0.735	4	5.2	0.837	4	13.4	1.005	4	2.1	1.061	1		5	7	0.2429	170.45	140	15.4	5.35
P0C2T3	Rv0475	HbhA (Rv0475)	heparin binding hemagglutinin HbhA(hbhA)	0.5276	1	12	13	100	0.864	55	12.7	0.887	55	16.2	1.038	56	17.5	1.022	55	13.1	0.655	55	15.9	0.768	56	12.8	1.013	56	9.6	0.967	13	85.2	20	100	0.5276	2638.89	199	21.5	9.19
P64695	Rv0476	Rv0476	transmembrane protein(Rv0476)	0.0805	1	1	1	5	0.802	3	1.8	0.696	3	4.8	1.095	3	0.7	1.109	3	0.3	0.522	3	2.5	0.758	3	0.7	1.165	3	0.3				2	5	0.0805	65.14	87	9.2	9.25
P63930	Rv0478	DeoC (Rv0478)	2-deoxyribose-5-phosphate aldolase(deoC)	0.1116	1	2	2	4	0.912	2	30.9	0.844	2	40.5	0.898	2	33.2	0.97	2	42.9	0.568	2	62.6	0.894	2	23.4	1.435	2	53.7	1.032	1		3	4	0.1116	115.56	224	22.1	5.8
P64699	Rv0479c	Rv0479c	membrane protein(Rv0479c)	0.4713	1	10	10	40	0.922	17	15.2	0.934	17	18.2	1.022	18	13.1	1.027	19	15.4	1.012	17	18.3	1.109	18	37.3	0.997	18	24.7	0.637	1		18	40	0.4713	987.56	348	37	9.26
Q11146	Rv0480c	Rv0480c	amidohydrolase(Rv0480c)	0.1735	1	4	4	16	1.005	6	30.3	0.981	6	20.9	0.938	6	27.6	1.209	5	36.8	0.913	6	31.4	0.797	7	18.1	1.166	7	12.1				6	16	0.1735	333.92	340	35.2	9.98
P64701	Rv0481c	Rv0481c	hypothetical protein(Rv0481c)	0.0747	1	1	1	2	0.811	1		0.792	1		0.969	1		0.992	1		0.554	1		0.842	1		1.232	1					2	2	0.0747	59.14	174	19.1	5.05
P64703	Rv0483	LprQ (Rv0483)	lipoprotein LprQ(lprQ)	0.0643	1	1	1	2																									1	2	0.0643	68.62	451	47.9	6.01
Q11150	Rv0484c	Rv0484c	short-chain type oxidoreductase(Rv0484c)	0.1952	1	4	4	19	1	9	19.5	0.939	9	6	0.924	9	14.3	1.029	9	7	1.052	9	3.5	1.071	9	7.1	1.016	9	11.1	0.8	3	17.6	7	19	0.1952	745	251	26.4	8.54
P0A5R7	Rv0489	Pgm (Rv0489)	2,3-bisphosphoglycerate-dependent phosphoglycerate mutase(gpm1)	0.5904	1	8	10	46	1.003	18	13.8	0.937	18	14	0.982	18	11.4	1.045	18	8.1	0.866	18	19	0.954	18	7.9	1.105	18	9.6	1.4	9	42.2	17	46	0.5904	1384	249	27.2	5.66
P0A601	Rv0490	SenX3 (Rv0490)	two component sensor histidine kinase SenX3(senX3)	0.2073	1	6	6	12	1.008	6	13.5	0.904	6	18.4	1.086	6	3.8	1.171	6	8	1.014	6	10.3	1.107	6	7.2	1.102	6	4.4	0.874	4	15.4	10	12	0.2073	232.14	410	44.8	6.48
O07130	Rv0491	RegX3 (Rv0491)	two component sensory transduction protein RegX(regX3)	0.2291	1	3	3	7	0.917	3	19.7	0.76	3	5.9	1.004	3	5.1	1.17	3	2.8	0.903	3	1.7	1.022	3	6.2	1.026	3	28.3	1.381	2	8.6	6	7	0.2291	304.33	227	24.8	4.98
Q11157	Rv0492c	Rv0492c	GMC-type oxidoreductase(Rv0492c)	0.1097	1	4	4	6	0.998	1		0.798	1		0.848	1		1.061	1		1.348	1		1.383	1		1.024	1		0.456	1		5	6	0.1097	155.7	629	66.1	9.39
Q11158	Rv0493c	Rv0493c	hypothetical protein(Rv0493c)	0.0486	1	2	2	5	0.951	2	20.9	0.934	2	24.4	1.135	2	13.7	1.156	2	10.3	1.174	2	20	1.372	2	4.6	1.112	2	3.7	0.892	1		4	5	0.0486	80.84	329	35.4	7.34
P67739	Rv0494	Rv0494	HTH-type transcriptional regulator(Rv0494)	0.0579	1	1	1	2	0.854	1		0.764	1		1.175	1		1.314	1		0.854	1		0.992	1		0.992	1		1.399	1		2	2	0.0579	73.19	242	26	5.88
P64713	Rv0495c	Rv0495c	hypothetical protein(Rv0495c)	0.1081	1	2	2	6	1.038	3	14.1	0.911	3	11.9	0.871	3	2.3	0.98	3	6.2	0.602	3	1.9	0.686	3	7.3	1.157	3	3.4	1.612	1		4	6	0.1081	222.21	296	33	7.91
P65786	Rv0496	Rv0496	hypothetical protein(Rv0496)	0.2326	1	6	7	19	1.017	8	3.1	0.875	8	15.9	1.045	8	20.5	1.236	8	20.4	0.825	7	12.4	0.896	7	10	1.089	7	7.2	0.946	3	21.5	11	19	0.2326	575.18	344	36.5	6.6
P64715	Rv0497	Rv0497	transmembrane protein(Rv0497)	0.2548	1	3	4	10	1.479	3	19.7	1.047	3	16.4	0.688	3	2.1	0.972	3	18.4	1.141	3	13.4	0.687	2	53.2	0.969	2	24.4				6	10	0.2548	489.5	310	33.1	5.53
P64717	Rv0498	Rv0498	hypothetical protein(Rv0498)	0.0929	1	1	1	3	1.319	1		0.85	1		0.916	1		1.422	1		0.516	1		0.449	1		1.148	1					2	3	0.0929	62.7	280	30.4	7.99
Q11141	Rv0500	ProC (Rv0500)	pyrroline-5-carboxylate reductase(proC)	0.2373	1	5	5	22	0.849	10	11.4	0.864	10	10.3	1.026	10	12.6	1.103	10	8.8	0.977	11	8.9	1.157	10	14.4	0.995	10	9.2	1.137	4	22.8	9	22	0.2373	676.31	295	30.2	4.79
Q8VKK5	Rv0500A	Rv0500A	DNA-binding protein(Rv0500A)	0.5	1	3	3	37	0.983	16	12	0.926	16	9.9	1.006	17	22.4	1.007	17	13.5	0.825	16	21.9	0.962	16	20.6	1.082	16	12.3	1.129	2	67.4	6	37	0.5	1149.44	78	8.5	9.41
P0A5D1	Rv0501	GalE2 (Rv0501)	UDP-glucose 4-epimerase GalE(galE2)	0.1862	1	5	5	9	1.087	5	21.8	0.927	5	6.7	0.9	5	16.1	0.98	5	10.5	1.033	5	11.8	1.049	5	4.9	1.142	5	11.2				9	9	0.1862	279.46	376	41	10.37
P64723	Rv0502	Rv0502	hypothetical protein(Rv0502)	0.1788	1	4	4	9	1.221	4	26.9	1.019	4	43.3	0.834	4	27.2	1	4	26.6	0.815	4	19.1	0.809	4	20.6	1.306	4	11	2.09	1		7	9	0.1788	245.36	358	39.3	7.99
P0A5P1	Rv0503c	CmaA2 (Rv0503c)	cyclopropane mycolic acid synthase(cmaA2)	0.7053	1	15	15	138	0.873	56	17.7	0.848	57	15.6	1.048	56	13.3	1.067	57	17.9	0.877	57	14.4	1.025	56	17.3	1.035	57	9.7	1.031	19	26.8	27	138	0.7053	2642.84	302	34.6	5.29
P64725	Rv0504c	Rv0504c	hypothetical protein(Rv0504c)	0.3976	1	5	6	32	0.911	11	9.5	0.896	11	11.2	1.116	11	6.4	1.162	11	14.9	0.72	10	6.1	0.913	11	7.7	1.064	10	5.9	1.142	4	3.1	9	32	0.3976	554.59	166	18.3	6.27
P66801	Rv0505c	SerB1 (Rv0505c)	phosphoserine phosphatase SerB(serB1)	0.2825	1	7	7	30	0.895	16	9.6	0.859	15	19.9	1.144	16	17.5	1.226	15	22.9	0.896	15	12.4	1.102	16	12.7	1.05	15	9.6	2.994	2	205.1	12	30	0.2825	765.27	308	32.7	7.25
Q11171	Rv0507	MmpL2 (Rv0507)	transmembrane transport protein MmpL2(mmpL2)	0.0217	1	1	2	4	1.103	2	9.4	0.946	2	4.9	0.884	2	16.2	1.031	2	1.8	0.778	2	15.6	0.903	2	6.2	1.28	2	18.8	0.981	1		3	4	0.0217	40.44	968	106.1	7.15
P64727	Rv0508	Rv0508	hypothetical protein(Rv0508)	0.1959	1	1	2	3	1.001	1		0.988	1		0.942	1		0.954	1		1.151	1		1.249	1		1.085	1		1.711	1		3	3	0.1959	68.19	97	10.7	5.03
P64329	Rv0509	HemA (Rv0509)	glutamyl-tRNA reductase(hemA)	0.203	1	5	6	14	1.002	6	11.4	0.995	6	13.5	0.968	6	17.5	1.068	6	21.4	1.163	6	9	1.204	6	13.7	1.039	6	17.4	1.128	1		10	14	0.203	260.55	468	49.3	6.54
P64337	Rv0510	HemC (Rv0510)	porphobilinogen deaminase(hemC)	0.0388	1	1	1	4	0.876	2	8.7	0.822	2	5.1	1.005	2	9.8	1.071	2	13.4	0.761	2	10.5	1.044	2	0.8	1.203	2	2.6				2	4	0.0388	71.14	309	31.9	4.97
O33357	Rv0512	HemB (Rv0512)	delta-aminolevulinic acid dehydratase(hemB)	0.3526	1	6	6	17	1.12	3	6.4	1.057	3	0.2	0.753	3	8	0.933	4	36	0.703	2	2.3	0.809	2	16	1.228	2	6.5	1.083	2	15.7	11	17	0.3526	377.15	329	34.8	4.94
P63507	Rv0524	HemL (Rv0524)	glutamate-1-semialdehyde 2,1-aminomutase(hemL)	0.2749	1	7	7	33	0.911	15	23.4	0.846	14	24.8	0.964	15	17.2	1.087	15	21.8	0.968	14	18.4	1.085	14	22.6	1.074	14	19.7	1.168	2	38.8	12	33	0.2749	1300.65	462	47.5	6.35
Q8VKK0	Rv0525	Rv0525	hypothetical protein(Rv0525)	0.5198	2	6	9	26	0.902	8	3.4	0.816	8	19.4	0.94	8	5.6	0.978	8	5.5	0.83	9	13.3	1.046	8	8.3	1.031	9	9.2	1.175	3	14.9	14	26	0.5198	690.94	202	22.2	6.96
P0A575	Rv0533c	FabH (Rv0533c)	3-oxoacyl-ACP synthase III(fabH)	0.4269	1	8	8	32	0.992	11	15.9	0.937	11	9.3	0.964	11	21.5	0.953	11	17.3	0.997	11	10.9	1.062	11	19.5	1.011	11	14.9	1.697	2	17.1	12	32	0.4269	446.53	335	34.9	5.17
P65651	Rv0534c	MenA (Rv0534c)	1,4-dihydroxy-2-naphthoate octaprenyltransferase(menA)	0.024	1	1	1	1	0.816	1		0.844	1		1.049	1		1.014	1		0.651	1		0.967	1		1.212	1					1	1	0.024	22.58	292	30	9.83
Q7TXW0	Rv0535	Pnp (Rv0535)	5'-methylthioadenosine phosphorylase(Rv0535)	0.5545	1	30	31	318	0.944	134	17.1	0.883	133	14.2	1.026	134	14.8	1.12	133	11.5	0.797	133	16.6	0.86	131	11.3	1.06	131	11.2	1.065	37	30.8	56	318	0.5545	8098.77	752	79.7	4.87
P0A597	Rv0539	Rv0539	dolichyl-phosphate sugar synthase(Rv0539)	0.0505	1	1	1	4	0.698	2	3	0.842	2	3.4	1.046	2	13.6	0.867	2	7.2	1.134	2	8.1	1.869	2	29.7	1.15	2	18.2				2	4	0.0505	142.68	218	23.1	8.78
O06408	Rv0542c	MenE (Rv0542c)	2-succinylbenzoic acid--CoA ligase(menE)	0.1243	1	2	2	3	1.041	1		0.955	1		0.864	1		0.942	1		0.694	1		0.585	1		0.878	1					3	3	0.1243	87.78	362	36.6	5.83
O06414	Rv0548c	MenB (Rv0548c)	1,4-dihydroxy-2-naphthoyl-CoA synthase(menB)	0.5032	1	12	12	78	0.91	44	10	0.858	44	12.4	1.043	44	13.6	1.106	44	12.1	1.347	44	12.9	1.514	44	13.2	1.025	44	8.1	1.051	24	16.4	19	78	0.5032	1936.23	314	34.7	6.46
Q7U1S4	Rv0555	MenD (Rv0555)	bifunctional 2-succinyl-6-hydroxy-2,4-cyclohexadiene-1-carboxylate synthase/2-oxoglutarate decarboxylase(menD)	0.2148	1	5	5	29	0.853	11	35.7	0.905	10	24.5	1.163	10	16.7	1.048	10	21.5	0.88	11	14.7	1.251	10	14.1	1.169	10	17.1				7	29	0.2148	1001.39	554	57.8	6.8
P0A639	Rv0558	MenG (Rv0558)	demethylmenaquinone methyltransferase(menH)	0.3419	1	4	5	16	1.051	7	22.3	0.958	7	17.2	1.107	7	10.5	1.138	7	8.3	1.108	7	13	1.224	5	12.9	1.056	5	1.6	1.229	2	38.9	9	16	0.3419	387.78	234	25.3	9.98
P65816	Rv0563	HtpX (Rv0563)	protease HtpX(htpX)	0.1014	1	2	2	7	1.353	3	1.6	1.584	3	21.8	0.43	3	10.7	0.47	3	17.5	0.889	3	27.1	0.677	3	3	1.034	3	0.5	1.075	1		4	7	0.1014	262.22	286	30.7	9.89
P64189	Rv0564c	GpsA2 (Rv0564c)	glycerol-3-phosphate dehydrogenase(gpdA1)	0.3138	1	7	7	36	0.904	14	23.1	0.826	14	20	0.903	14	14.6	1.041	14	17.2	0.731	14	17	0.799	14	19.9	1.045	14	18	0.89	3	7.7	14	36	0.3138	824.27	341	36.1	7.23
P67380	Rv0566c	Rv0566c	hypothetical protein(Rv0566c)	0.638	1	12	12	70	0.808	28	9.7	0.791	28	18.3	1.068	28	12.1	1.101	28	7.1	1.15	28	23	1.413	28	26.8	1.079	28	8.6	1.131	17	30.5	21	70	0.638	1558.24	163	18.1	9.2
P63716	Rv0568	Cyp135B1 (Rv0568)	cytochrome P450 Cyp135B1(cyp135B1)	0.2479	1	8	8	20	0.994	7	10.5	0.913	7	15.7	0.934	7	31.4	1.041	7	8.4	0.975	8	7.6	1.092	7	43.9	1.094	8	7.8	0.882	1		13	20	0.2479	322.66	472	50.7	9.91
O53766	Rv0569	Rv0569	hypothetical protein(Rv0569)	0.8864	1	6	6	87	0.827	35	13.4	0.824	36	11.6	1.018	35	15.5	1.068	36	12.3	0.454	35	11.6	0.561	35	12.9	1.037	35	12.1	1.286	9	113.5	12	87	0.8864	2482.65	88	9.5	6.14
O53767	Rv0570	NrdZ (Rv0570)	vitamin B12-dependent ribonucleoside-diphosphate reductase(nrdZ)	0.2514	1	14	14	60	0.853	26	17.8	0.885	26	13.5	1.01	27	11.9	1.013	26	10.8	0.355	26	27.1	0.389	26	30.5	1.011	26	17.3	1.198	3	46.9	27	60	0.2514	1632.95	692	74.5	7.96
O53768	Rv0571c	Rv0571c	hypothetical protein(Rv0571c)	0.1512	1	5	5	15	0.889	6	10	0.864	6	19.3	1.048	6	21.4	1.049	6	11.6	0.535	6	14.6	0.661	6	21.7	1.124	6	23.6				9	15	0.1512	525.67	443	46.6	5.76
O53770	Rv0573c	PncB2 (Rv0573c)	nicotinic acid phosphoribosyltransferase PncB2(pncB2)	0.0583	1	2	2	4	0.921	2	15.1	0.834	2	6.9	0.881	2	12.1	0.973	2	20.4	0.585	2	17.1	0.734	2	2.5	1.157	2	4.5				4	4	0.0583	86.77	463	50.5	6.71
O53771	Rv0574c	Rv0574c	hypothetical protein(Rv0574c)	0.0237	1	1	1	2	0.822	1		0.948	1		0.946	1		0.821	1		0.696	1		0.93	1		1.098	1					2	2	0.0237	48.62	380	41.5	6.8
P0A5N9	Rv0577	TB27.3 (Rv0577)	hypothetical protein(TB27.3)	0.3065	1	4	4	31	1.025	7	32.7	0.953	6	14.6	0.954	6	8.7	1.028	6	7.4	0.924	7	20.8	1.013	7	30.2	1.17	7	18.1	1.613	1		6	31	0.3065	785.87	261	27.3	4.61
P67741	Rv0586	Mce2R (Rv0586)	HTH-type transcriptional regulator Mce2R(mce2R)	0.1792	1	2	2	9	0.917	4	21.1	0.958	4	11.1	1.031	4	5.6	1.113	4	8.7	0.89	4	6.9	0.909	4	3.3	1.029	4	25.7	0.79	2	15.4	3	9	0.1792	290.27	240	26.5	5.41
O07776	Rv0602c	TcrA (Rv0602c)	two component DNA binding transcriptional regulator TcrA(tcrA)	0.1265	1	2	2	3	0.835	1		0.82	1		1.08	1		1.099	1		0.945	1		1.25	1		1.104	1					3	3	0.1265	54.99	253	28.2	8.65
P67240	Rv0624	VapC30 (Rv0624)	ribonuclease VapC30(vapC30)	0.2137	1	2	2	4	1.014	2	27.3	1.005	2	2.5	1.051	2	29.8	1.06	2	0.2	0.784	2	13.9	0.967	2	20.7	1.252	2	7.6	0.85	1		4	4	0.2137	181.91	131	14.2	5.12
P67115	Rv0625c	Rv0625c	transmembrane protein(Rv0625c)	0.0732	1	1	1	3	0.935	2	3.4	1.267	2	22.3	0.861	2	16.2	0.635	2	35.8	0.584	2	6.4	0.923	2	45.8	1.478	2	34.9	1.925	1		2	3	0.0732	36.65	246	25.2	9.83
P96919	Rv0629c	RecD (Rv0629c)	exonuclease V subunit alpha RecD(recD)	0.0191	1	1	1	4	1.371	2	37.2	1.315	2	48.2	0.665	2	53.4	0.694	2	65.5	0.908	2	17.7	0.79	2	43.9	1.194	2	11.7				2	4	0.0191	102.53	575	61.7	7.18
P96920	Rv0630c	RecB (Rv0630c)	exonuclease V subunit beta RecB(recB)	0.0795	1	5	5	11	1.087	5	23.8	0.804	5	50.8	0.663	5	36.6	0.973	5	46.2	0.846	5	29.3	0.973	5	39.5	1.115	5	15.2	1.079	1		10	11	0.0795	355.79	1094	118.6	6.43
P96921	Rv0631c	RecC (Rv0631c)	exonuclease V subunit gamma RecC(recC)	0.0392	1	3	4	9	1.005	4	4	0.983	4	5.3	0.831	4	13.1	0.882	4	19	0.957	4	17.6	0.941	4	7.6	1.004	4	1.7	1.363	1		7	9	0.0392	266.33	1097	119.4	6.62
Q8VKH3	Rv0634A	Rv0634A	hypothetical protein(Rv0634A)	0.6024	1	3	3	26	0.843	13	19.3	0.879	13	24.2	1.065	13	37.3	1.065	13	13.3	1.023	13	23.8	1.295	13	20.7	0.988	13	13.9	1.07	2	32.2	6	26	0.6024	760.32	83	9.4	5.06
A1KGB4	Rv0634B	RpmG2 (Rv0634B)	50S ribosomal protein L33(rpmG2)	0.3273	1	2	2	12	0.845	6	14.6	0.91	6	9.2	1.15	6	8.4	1.133	6	9.8	0.081	6	55.2	0.12	5	36.9	1.084	5	4.8	0.771	2	5.2	4	12	0.3273	216.71	55	6.5	9.82
P96926	Rv0635	Rv0635	(3R)-hydroxyacyl-ACP dehydratase subunit HadA(hadA)	0.6772	1	8	8	41	0.922	20	9.2	0.849	20	10.7	0.949	21	12.4	1.029	21	11.2	1.242	20	7.8	1.422	22	18.3	1.027	22	8.4	1.656	9	10.3	15	41	0.6772	1416.37	158	17.5	4.63
P96928	Rv0637	Rv0637	(3R)-hydroxyacyl-ACP dehydratase subunit HadC(hadC)	0.2108	1	4	4	29	0.984	13	10.6	0.874	13	8.2	0.931	13	12.1	1.04	13	12.6	1.408	13	11.8	1.495	13	11.3	1.03	13	8	1.703	7	62.4	7	29	0.2108	540.29	166	18.9	5.4
P0A5Z1	Rv0638	SecE (Rv0638)	preprotein translocase SecE(secE1)	0.4596	1	7	7	33	0.887	17	17.4	0.821	17	19.2	1.063	15	17.4	1.149	15	17.8	0.962	17	14.8	1.207	17	13.9	1.095	17	13.9	1.006	1		10	33	0.4596	794.3	161	16.9	9.66
P65590	Rv0639	NusG (Rv0639)	transcription termination/antitermination protein NusG(nusG)	0.395	1	9	9	51	0.929	21	21.2	0.827	20	12.1	1.025	20	5.1	1.128	20	11.9	0.908	20	11.8	1.079	21	8.9	1.071	20	5.5	1.556	14	80.7	15	51	0.395	820.86	238	25.4	4.81
P66057	Rv0640	RplK (Rv0640)	50S ribosomal protein L11(rplK)	0.7113	1	8	9	57	0.907	18	14.9	0.882	19	22.4	1.059	18	15.8	1.152	19	11.4	0.974	18	20.8	1.103	18	21.9	1.034	18	8.9	0.894	5	39.4	16	57	0.7113	900.62	142	15	9.51
P96932	Rv0641	RplA (Rv0641)	50S ribosomal protein L1(rplA)	0.6851	2	14	15	97	0.893	41	12.3	0.851	41	13.9	1.082	40	18.5	1.123	40	11.3	0.956	41	16.6	1.109	41	16.6	1.054	41	8	0.986	11	42.1	26	97	0.6851	2468.73	235	24.7	9.74
Q79FX8	Rv0642c	MmaA4 (Rv0642c)	hydroxymycolate synthase MmaA4(mmaA4)	0.6346	2	12	14	94	0.866	36	18.2	0.848	36	16.6	1.084	36	17.5	1.126	36	12.4	1.061	36	16.6	1.272	36	19.6	1.053	36	8.4	1.029	14	31.3	23	94	0.6346	1894.45	301	34.6	5.71
Q7U1K0	Rv0643c	MmaA3 (Rv0643c)	methoxy mycolic acid synthase MmaA3(mmaA3)	0.6997	1	12	14	120	0.886	52	12.3	0.888	51	14.1	1.026	52	14.5	1.072	51	13.6	0.805	52	14.9	0.958	52	11.3	1.085	52	12.7	1.319	7	20.1	27	120	0.6997	3790.98	293	33.2	5.52
Q79FX6	Rv0644c	MmaA2 (Rv0644c)	cyclopropane mycolic acid synthase CmaA(mmaA2)	0.7909	2	14	17	122	0.979	47	17.6	0.865	47	14.7	0.978	47	13	1.113	47	14.8	1.064	47	19.2	1.202	47	18.3	1.045	47	11.3	1.124	15	51	30	122	0.7909	3601.39	287	32.7	5.87
P0A5Q1	Rv0645c	MmaA1 (Rv0645c)	mycolic acid methyltransferase MmaA1(mmaA1)	0.5594	1	11	11	75	0.967	31	16.4	0.874	28	15.3	1.025	31	8.4	1.126	29	9.1	1.291	32	23.9	1.394	32	17.4	1.028	32	6.9	1.432	16	42.5	20	75	0.5594	1491.18	286	33.1	5.06
P96936	Rv0647c	Rv0647c	hypothetical protein(Rv0647c)	0.2807	1	10	11	36	0.889	14	11.2	0.955	14	22.8	1.085	13	15.4	1.054	13	8.9	1.157	13	16.7	1.332	14	16	1.027	13	12.2	0.976	4	23.6	17	36	0.2807	1050.23	488	54.8	7.49
P66045	Rv0651	RplJ (Rv0651)	50S ribosomal protein L10(rplJ)	0.8315	1	13	14	117	0.913	55	12.2	0.85	55	10.7	1.022	55	15.2	1.07	55	14.3	0.878	54	13	1.016	54	10.8	1.057	53	10	1.092	19	61.1	24	117	0.8315	3003.27	178	18.5	8.1
P0A5V3	Rv0652	RplL (Rv0652)	50S ribosomal protein L7/L12(rplL)	0.5	1	7	7	134	0.851	58	8.3	0.872	58	20.1	1.113	57	21.8	1.144	57	9.8	0.874	59	21.6	1.096	56	17.2	1.061	57	10.7	1.109	26	35.1	14	134	0.5	3932.9	130	13.4	4.65
P63358	Rv0655	Mkl (Rv0655)	ABC transporter ATP-binding protein(mkl)	0.4763	1	15	15	95	0.905	48	11.5	0.906	49	14.1	1.075	47	15.9	1.112	47	10.1	0.87	49	13.1	0.999	47	17.5	1.044	49	10.7	1.197	10	24.7	24	95	0.4763	1640.11	359	39.4	6
P0A681	Rv0667	RpoB (Rv0667)	DNA-directed RNA polymerase subunit beta(rpoB)	0.6638	1	61	63	585	0.943	223	17.4	0.899	224	16.3	1.059	226	15.6	1.15	225	15.4	0.775	224	16.2	0.882	225	19	1.073	224	12.2	1.21	63	52.4	114	585	0.6638	15612.3	1178	129.8	5.03
A1KGE8	Rv0668	RpoC (Rv0668)	DNA-directed RNA polymerase subunit beta'(rpoC)	0.7226	2	78	80	710	0.934	308	16.2	0.888	305	15	1.059	307	17.2	1.139	307	13.3	0.854	302	15.7	0.951	309	16.4	1.067	301	10.4	1.078	73	44.4	142	710	0.7226	18228.7	1316	146.6	6.15
P63536	Rv0670	End (Rv0670)	endonuclease IV(end)	0.5476	1	9	9	60	0.977	22	10.9	0.889	22	8.8	1.046	22	14.3	1.091	22	8.3	0.442	22	45.7	0.393	22	55.7	0.949	22	16.4	0.959	7	21.2	17	60	0.5476	1265.58	252	26.8	5.64
O53784	Rv0676c	MmpL5 (Rv0676c)	transmembrane transport protein MmpL5(mmpL5)	0.0145	1	1	1	1	0.957	1		1.282	1		1.11	1		0.828	1		2.022	1		2.126	1		1.006	1					1	1	0.0145	21.46	964	104.7	6.04
Q53538	Rv0682	RpsL (Rv0682)	30S ribosomal protein S12(rpsL)	0.4758	1	5	5	11	1.211	5	27.5	0.839	4	10	0.931	6	23.8	1.237	5	5.8	0.462	5	24.1	0.578	6	14.8	1.251	5	12.3	1.046	1		7	11	0.4758	166.93	124	13.8	11.37
Q53539	Rv0683	RpsG (Rv0683)	30S ribosomal protein S7(rpsG)	0.641	1	10	10	94	1.005	42	13.5	0.909	42	16.7	1.002	43	14.5	1.11	42	14.1	0.923	43	12.5	1.008	42	14.1	1.09	43	13.4	0.993	7	46.2	19	94	0.641	1814.87	156	17.6	10.56
P0A557	Rv0684	FusA (Rv0684)	elongation factor G(fusA1)	0.6762	1	33	34	245	0.908	95	15.5	0.916	95	16.4	1.081	97	16.6	1.115	97	16.3	0.868	96	20.9	0.968	97	15.3	1.072	96	11.2	1.253	27	47.1	59	245	0.6762	6397.72	701	77.2	5.06
P0A559	Rv0685	Tuf (Rv0685)	elongation factor Tu(tuf)	0.8359	1	27	28	1055	0.867	424	15.1	0.875	422	18.4	1.088	421	21.1	1.129	422	13.7	1.12	422	17.7	1.337	424	21	1.053	431	10.9	1.324	100	58.4	48	1055	0.8359	23153.8	396	43.6	5.45
P95040	Rv0694	LldD1 (Rv0694)	mycofactocin system heme/flavin oxidoreductase MftD(Rv0694)	0.1641	1	5	5	9	0.873	5	7.7	0.819	5	12	0.957	5	18.5	1.122	5	11.8	0.789	5	12.2	0.767	5	18.8	0.993	5	9				7	9	0.1641	162.01	396	42.1	8.85
P0A5X1	Rv0700	RpsJ (Rv0700)	30S ribosomal protein S10(rpsJ)	0.7624	1	9	9	43	0.885	21	16.6	0.855	22	18.8	1.012	21	14.9	1.051	22	12	0.864	22	7.5	1.041	21	15.8	1.091	21	3.4	1.009	5	58.4	15	43	0.7624	1048.03	101	11.4	9.38
P60441	Rv0701	RplC (Rv0701)	50S ribosomal protein L3(rplC)	0.6267	1	12	12	108	0.88	51	13	0.889	51	13.4	1.053	51	19.4	1.102	51	19	0.893	52	14.5	1.046	50	16.3	1.06	52	10.6	0.931	9	51.5	22	108	0.6267	2791.09	217	23.1	10.3
P60728	Rv0702	RplD (Rv0702)	50S ribosomal protein L4(rplD)	0.5112	1	9	9	113	1.026	46	25.6	0.939	45	16.6	1.056	47	23.5	1.145	46	15.2	0.977	45	19.6	0.978	48	18.9	1.087	47	14	0.927	4	11.1	17	113	0.5112	3211.05	223	23.7	10.13
O06046	Rv0703	RplW (Rv0703)	50S ribosomal protein L23(rplW)	0.38	1	2	3	11	0.792	5	4.1	0.776	5	14.4	1.07	5	8.9	1.166	5	8.2	0.833	5	4.7	1.174	5	2.9	1.115	5	15.2				5	11	0.38	206.57	100	11	10.48
O06047	Rv0704	RplB (Rv0704)	50S ribosomal protein L2(rplB)	0.5321	1	13	13	220	0.862	66	12.4	0.825	66	24.5	1.087	67	24.2	1.128	67	13.4	0.893	66	25.2	1.102	67	26.7	1.051	67	10.1	1.024	16	15.7	22	220	0.5321	2749.65	280	30.6	11.39
P0A5X5	Rv0705	RpsS (Rv0705)	30S ribosomal protein S19(rpsS)	0.5484	1	6	6	63	0.83	27	18.2	0.845	26	14.7	1.11	27	15.2	1.128	26	12.4	0.4	23	23.3	0.652	25	22.2	1.195	23	17	0.886	4	44.8	11	63	0.5484	1729.56	93	10.8	10.48
P61180	Rv0706	RplV (Rv0706)	50S ribosomal protein L22(rplV)	0.3706	1	6	6	25	0.911	10	7.2	0.871	10	9.2	1.057	10	9.8	1.101	10	11	0.915	10	19.5	1.098	10	9	1.08	10	6.3	0.878	4	38.7	10	25	0.3706	540.8	197	20.4	11.74
P0A5X7	Rv0707	RpsC (Rv0707)	30S ribosomal protein S3(rpsC)	0.6204	1	17	18	91	0.884	50	13.3	0.901	50	15.3	1.046	50	15.3	1.062	50	11.7	0.845	50	12.9	1.029	50	17.2	1.073	50	10.1	0.895	14	40.8	27	91	0.6204	2381.23	274	30	10.14
O06049	Rv0708	RplP (Rv0708)	50S ribosomal protein L16(rplP)	0.529	1	5	5	177	0.88	49	21.7	0.886	49	22.9	1.126	47	21.2	1.115	48	13.5	0.9	50	28.7	1.064	48	20.9	1.045	50	12	0.95	4	27.6	9	177	0.529	3266.93	138	15.7	11.17
O06050	Rv0709	RpmC (Rv0709)	50S ribosomal protein L29(rpmC)	0.8052	1	8	8	54	0.937	21	19.9	0.892	21	21.7	0.965	21	7.9	1.118	21	11.2	0.939	21	13.5	0.957	21	7.9	1.032	21	8.1	1.145	11	33.4	14	54	0.8052	887.75	77	8.9	5.52
O06051	Rv0710	RpsQ (Rv0710)	30S ribosomal protein S17(rpsQ)	0.5704	1	6	8	50	0.872	24	13.1	0.798	24	13.1	1.083	24	12.2	1.175	24	13.3	0.43	24	14.5	0.601	24	13	1.229	24	7	1.294	6	57.7	14	50	0.5704	1227.26	135	14.7	10.56
P66070	Rv0714	RplN (Rv0714)	50S ribosomal protein L14(rplN)	0.459	1	6	6	32	0.77	12	18.3	0.806	10	22.3	1.055	13	15.8	1.085	10	7.8	0.758	11	13.2	0.946	9	9.2	0.998	9	6.4	0.935	2	35.7	12	32	0.459	675.55	122	13.4	10.13
P60628	Rv0715	RplX (Rv0715)	50S ribosomal protein L24(rplX)	0.3238	1	4	4	12	0.903	9	16.5	0.901	9	15	1.04	9	17.2	1.074	9	9.3	0.96	9	16.4	1.062	9	11.7	1.051	9	5.6	0.939	4	45.3	6	12	0.3238	158.07	105	11.5	10.36
P62402	Rv0716	RplE (Rv0716)	50S ribosomal protein L5(rplE)	0.6845	1	12	12	115	0.935	36	13.6	0.856	38	8	1.007	35	9.8	1.121	38	8.7	0.909	37	11.1	1.003	35	12.8	1.073	37	10.4	0.847	8	29.4	22	115	0.6845	2435.67	187	21	10.1
P0A5X3	Rv0717	RpsZ (Rv0717)	30S ribosomal protein S14(rpsN1)	0.2131	1	1	1	9	0.871	5	5.1	0.794	5	19.9	1.01	5	7.6	1.019	5	16	0.222	4	36.2	0.31	4	34.8	1.206	4	4.4	1.518	1		2	9	0.2131	240.67	61	6.8	10.74
P66626	Rv0718	RpsH (Rv0718)	30S ribosomal protein S8(rpsH)	0.5455	1	6	6	60	0.885	26	22.7	0.87	25	9.6	1.096	25	19.3	1.165	26	7.6	0.865	24	14.4	1.033	26	16.8	1.08	24	13.8	0.912	1		11	60	0.5455	1250.82	132	14.4	10.13
P66312	Rv0719	RplF (Rv0719)	50S ribosomal protein L6(rplF)	0.7039	1	10	10	58	1.017	27	19.1	1.016	27	14.7	0.965	27	21.3	1.046	28	20	0.91	27	15.4	0.963	26	20.1	1.074	26	15.4	1.705	2	30.8	17	58	0.7039	1042.64	179	19.4	10.21
P66077	Rv0720	RplR (Rv0720)	50S ribosomal protein L18(rplR)	0.6311	1	7	7	37	1.036	18	18.1	0.91	18	10	1.018	18	11.7	1.117	18	10.2	0.916	18	15.4	0.916	18	14.5	1.05	18	5.1	1.234	11	44.1	10	37	0.6311	643.36	122	13.2	11.6
P66575	Rv0721	RpsE (Rv0721)	30S ribosomal protein S5(rpsE)	0.6182	1	12	12	148	0.92	49	15	0.876	49	15.2	1.044	50	17	1.147	50	11.4	0.801	49	16.5	0.928	48	21.2	1.098	48	8.7	0.717	3	66.8	22	148	0.6182	3469.41	220	22.9	10.17
P66182	Rv0722	RpmD (Rv0722)	50S ribosomal protein L30(rpmD)	0.4	1	3	3	15	0.807	8	4.1	0.822	8	6.7	1.059	8	8.4	1.079	8	5	0.816	8	15.9	1.074	8	8.6	1.087	8	9.5				5	15	0.4	395.83	65	7.3	11.82
P95071	Rv0723	RplO (Rv0723)	50S ribosomal protein L15(rplO)	0.4795	2	7	7	51	0.969	18	17.6	0.899	18	11.3	1.02	19	24.5	0.982	19	21	0.989	18	17.8	1.09	19	14.8	1.105	19	13.4	0.705	3	39.6	12	51	0.4795	1337.21	146	15.5	11.34
O53795	Rv0731c	Rv0731c	S-adenosylmethionine-dependent methyltransferase(Rv0731c)	0.5314	1	11	11	52	1.123	21	18.2	0.971	20	17.5	0.992	21	8.2	1.097	20	10.3	1.114	21	22.4	1.073	21	25.7	1.047	21	11.9	1.25	9	14.7	18	52	0.5314	1363.22	318	34.9	5.08
P0A5Z3	Rv0732	SecY (Rv0732)	preprotein translocase SecY(secY)	0.127	1	4	4	7	1.361	4	45.4	1.088	4	13.2	1.124	4	11.2	1.372	4	19	0.938	4	9.4	0.754	4	61.5	1.083	4	0.7	0.435	1		5	7	0.127	132.61	441	47.6	9.5
P69439	Rv0733	Adk (Rv0733)	adenylate kinase(adk)	0.8066	1	18	18	197	0.912	83	12.7	0.874	83	15.1	1.023	83	15.1	1.085	83	13.8	1.076	83	15.5	1.253	83	14.8	1.05	83	7.1	1.245	43	29.3	34	197	0.8066	4459.49	181	20.1	5.15
P63936	Rv0751c	MmsB (Rv0751c)	3-hydroxyisobutyrate dehydrogenase(mmsB)	0.4048	1	6	6	18	1.01	6	15.3	0.927	6	29.5	0.951	6	16.9	0.947	6	27.1	0.737	5	13.5	0.886	6	17.1	1.044	5	17.1				10	18	0.4048	677.81	294	29.7	6.07
P0A5B6	Rv0759c	Rv0759c	hypothetical protein(Rv0759c)	0.4662	1	4	4	14	0.802	6	6.6	0.776	6	13.9	1.144	6	21	1.274	6	17.5	1.048	6	5.5	1.399	6	24.2	1.078	6	12.6	0.716	4	27.8	8	14	0.4662	470.15	133	14.7	6.68
Q7U1B9	Rv0761c	AdhB (Rv0761c)	alcohol dehydrogenase B(adhB)	0.6107	1	15	15	167	0.877	60	27.5	0.884	61	19.8	1.101	63	20.8	1.116	63	24.6	0.27	54	32.9	0.294	54	51.8	0.985	51	19.6	0.938	9	39.7	26	167	0.6107	3882.19	375	39.7	5.31
P67432	Rv0767c	Rv0767c	HTH-type transcriptional regulator(Rv0767c)	0.0516	1	1	1	2	1.083	1		0.969	1		0.926	1		1.035	1		0.981	1		0.872	1		0.963	1					2	2	0.0516	75.38	213	22.6	7.5
P71825	Rv0770	Rv0770	oxidoreductase(Rv0770)	0.0475	1	1	1	2																									2	2	0.0475	54.9	295	30.4	5.24
P65894	Rv0772	PurD (Rv0772)	phosphoribosylamine--glycine ligase(purD)	0.2891	1	8	8	23	1.071	10	12.2	0.96	10	16.3	0.856	10	26.9	1.075	10	12.2	0.824	10	26.9	0.868	10	17.9	1.051	10	12.4	1.272	3	9.5	14	23	0.2891	566.48	422	43.5	5.4
P63712	Rv0778	Cyp126 (Rv0778)	cytochrome P450 Cyp126(cyp126)	0.0676	1	2	3	7	1.09	3	17.6	0.883	3	5	1.016	3	4.8	1.195	3	12.1	1.15	3	3.8	1.213	3	6.1	1.215	3	10.1	1.217	2	46.8	4	7	0.0676	113.41	414	45.9	5.72
P0A5T5	Rv0780	PurC (Rv0780)	phosphoribosylaminoimidazole-succinocarboxamide synthase(purC)	0.6633	1	15	15	73	1.021	35	21.9	0.949	34	14.4	0.975	36	12.5	1.027	36	16.2	0.892	34	14.8	0.941	36	14.6	1.062	35	10.8	1.195	13	54.6	26	73	0.6633	1840.1	297	32.9	5.34
P65903	Rv0788	PurQ (Rv0788)	phosphoribosylformylglycinamidine synthase(purQ)	0.4911	1	7	7	26	1.014	10	15.2	0.906	10	26.7	1.025	10	10.6	1.191	10	12.3	0.994	10	25.1	1.074	10	12.8	1.096	10	6.4	1.09	4	39.2	13	26	0.4911	616.23	224	23.6	4.97
O06634	Rv0800	PepC (Rv0800)	M18 family aminopeptidase(pepC)	0.1755	2	6	7	21	0.978	10	15.8	0.823	10	21.5	0.886	9	14.4	1.055	9	29	0.912	10	14.5	0.986	10	18.9	1.003	10	13				13	21	0.1755	676.34	433	46	6.57
P0A5T9	Rv0803	PurL (Rv0803)	phosphoribosylformylglycinamidine synthase 2(purL)	0.3568	1	17	17	73	1.047	35	20.2	0.897	35	16.9	0.967	35	13	1.106	35	18.3	0.935	35	14.7	1.004	35	19.9	1.031	35	13.2	1.795	9	113.1	30	73	0.3568	2085.85	754	79.5	4.92
P65830	Rv0808	PurF (Rv0808)	amidophosphoribosyltransferase(purF)	0.0873	1	4	4	21	0.957	8	10.1	0.92	8	15	0.961	8	11.5	1.036	8	8.9	0.956	8	8	1.245	8	18.3	1.15	8	7.8	1.154	2	45.6	8	21	0.0873	501.13	527	56.1	5.4
O53827	Rv0813c	Rv0813c	hypothetical protein(Rv0813c)	0.2478	1	3	3	10	1.153	5	14.6	0.987	5	1.2	1.05	5	7.7	1.146	5	5.5	1.2	5	15.6	1.245	5	17.4	1.082	5	10	1.779	2	27	6	10	0.2478	342.01	226	23.9	5.01
Q7U173	Rv0819	MshD (Rv0819)	mycothiol acetyltransferase(mshD)	0.2635	1	5	5	13	1.043	7	14.9	0.982	7	14	0.913	7	24.2	0.828	7	33.7	0.94	7	25.6	1.045	7	18.2	1.17	7	8.1	1.107	3	17.6	9	13	0.2635	476.98	315	33.6	8.5
O53832	Rv0820	PhoT (Rv0820)	phosphate ABC transporter ATP-binding protein PhoT(phoT)	0.1047	2	2	2	6	0.978	3	24.4	0.654	3	0.1	0.975	3	19.5	1.196	3	5.4	1.214	3	64.4	1.335	3	15.5	1.193	3	19.7	0.847	1		4	6	0.1047	125.04	258	28	6.8
P65721	Rv0821c	PhoU2 (Rv0821c)	phosphate-transport system transcriptional regulator PhoY2(phoY2)	0.5775	1	10	10	48	1.03	22	32.6	0.906	22	21.6	0.942	22	31.1	1.03	22	16.2	0.779	21	19.9	0.883	22	34.6	1.081	22	19	1.128	7	55	19	48	0.5775	1034.88	213	23.5	5.44
O53835	Rv0823c	Rv0823c	tRNA-dihydrouridine synthase(Rv0823c)	0.0694	1	2	2	5	0.872	2	17.7	1.008	2	39.7	1.248	2	3.7	1.08	2	24.7	0.896	2	15.6	0.973	2	11.4	0.947	2	9.3				3	5	0.0694	307.02	389	41.4	7.55
Q50824	Rv0824c	DesA1 (Rv0824c)	acyl-ACP desaturase DesA(desA1)	0.6302	1	19	19	241	0.887	92	14.3	0.877	91	14.4	1.068	89	21.1	1.082	88	14.9	0.49	91	18.9	0.612	89	18.6	1.128	91	14.3	1.045	15	66.9	33	241	0.6302	5281.29	338	38.7	6.7
O53841	Rv0830	Rv0830	S-adenosylmethionine-dependent methyltransferase(Rv0830)	0.0299	1	1	1	3	0.902	1		0.895	1		0.962	1		0.97	1		0.896	1		0.903	1		0.91	1					2	3	0.0299	69.71	301	33.4	4.61
O53856	Rv0844c	NarL (Rv0844c)	nitrate/nitrite response transcriptional regulator NarL(narL)	0.2824	1	4	4	13	0.953	6	8.2	0.858	5	19.7	0.932	6	37.6	1.045	5	9.1	0.878	5	10	0.994	7	15.4	1.064	5	0.7				8	13	0.2824	316.17	216	22.9	6.55
Q7U140	Rv0853c	Pdc (Rv0853c)	alpha-keto-acid decarboxylase(pdc)	0.3304	1	9	10	69	0.976	23	33.1	0.944	25	14	1.012	24	16	1.064	25	23.7	0.883	25	23.7	1.01	24	21.3	1.076	25	17.3	1.364	8	14.1	15	69	0.3304	2548.04	560	59.7	5.41
O53871	Rv0859	FadA (Rv0859)	acyltransferase(Rv0859)	0.7841	1	19	19	385	0.897	92	21.8	0.82	92	17.9	1.021	94	21.5	1.081	94	16.6	0.949	91	17.9	1.056	94	24.7	1.011	94	16.1	1.029	20	46.7	34	385	0.7841	8579.83	403	42.4	5.4
P0A5K7	Rv0864	MoaC2 (Rv0864)	cyclic pyranopterin monophosphate synthase accessory protein(moaC2)	0.2096	1	2	2	3	1.234	2	43.3	0.772	1		0.93	1		1.125	1		1.137	2	65	0.875	1		1.071	1					3	3	0.2096	106.74	167	17.6	7.52
O53878	Rv0866	MoaE2 (Rv0866)	molybdopterin synthase catalytic subunit 2(moaE2)	0.4823	1	3	3	18	0.831	8	14.2	0.779	8	38.7	0.952	8	16	1.001	8	16	0.844	7	43.1	0.959	7	1.7	1.266	7	26.7	0.58	1		5	18	0.4823	939.82	141	15	6.18
P65385	Rv0869c	MoaA2 (Rv0869c)	molybdenum cofactor biosynthesis protein MoaA(moaA2)	0.05	1	1	1	2	0.88	1		0.735	1		1.143	1		1.369	1		0.906	1		0.63	1		0.612	1					2	2	0.05	54.34	360	39	8.84
P63429	Rv0873	FadE10 (Rv0873)	acyl-CoA dehydrogenase(fadE10)	0.6092	1	33	34	205	0.916	87	15.8	0.9	86	17.2	1.067	87	12	1.087	86	13.5	1.15	89	12.9	1.31	87	14.6	1.043	88	8.4	1.138	31	32	61	205	0.6092	5012.42	650	70.7	5.9
P64731	Rv0875c	Rv0875c	hypothetical protein(Rv0875c)	0.1852	1	2	2	4	1.238	2	46.2	0.797	2	9.9	0.629	2	36.8	0.976	2	1.6	1.147	2	8.7	1.216	1		1.035	1					4	4	0.1852	180.98	162	17.8	7.03
Q10564	Rv0876c	Rv0876c	transmembrane protein(Rv0876c)	0.0733	1	2	3	4	0.995	2	26.8	0.908	2	0.5	0.97	2	24.7	1.063	2	1.5	0.989	2	23.9	0.987	2	63.6	0.992	2	8.4				4	4	0.0733	53.93	559	59.1	11
P64733	Rv0877	Rv0877	hypothetical protein(Rv0877)	0.187	1	3	3	16	0.903	4	11	1.039	4	9.7	1.07	4	45.8	0.871	4	33.7	0.776	4	7.8	1.035	4	10	1.296	4	18.3				5	16	0.187	232.87	262	27.5	4.68
P67745	Rv0880	Rv0880	HTH-type transcriptional regulator(Rv0880)	0.1329	1	1	2	2																									2	2	0.1329	38.31	143	15.6	10.29
P63515	Rv0884c	SerC (Rv0884c)	phosphoserine aminotransferase(serC)	0.4814	1	11	11	91	0.98	41	35.6	0.961	41	17.1	1.113	41	21.1	1.137	41	17	1.131	41	19.7	1.263	41	19	1.084	42	13.3	1.239	10	36.1	20	91	0.4814	2910.44	376	40.2	4.94
P0A5D5	Rv0885	Rv0885	hypothetical protein(Rv0885)	0.0324	1	1	1	2	0.99	1		0.886	1		1.11	1		1.24	1		0.571	1		0.56	1		0.971	1					2	2	0.0324	62.48	340	39.8	8.56
P65529	Rv0886	FprB (Rv0886)	ferredoxin/ferredoxin--NADP reductase(fprB)	0.0696	1	2	2	5	1.139	2	4.6	0.939	2	0.2	0.957	2	10.6	1.16	2	6.2	1.168	2	14.4	1.246	2	9.5	1.216	2	9.5	0.975	1		4	5	0.0696	134.62	575	61.3	7.34
P64743	Rv0888	Rv0888	hypothetical protein(Rv0888)	0.0327	1	1	1	6	1.092	3	29	1.036	3	18.6	0.669	3	18.3	0.659	3	28.7	0.63	3	0.1	0.471	3	38	1.109	3	0.8	1.253	3	4.3	2	6	0.0327	133.89	490	52	5.19
P63778	Rv0889c	CitA (Rv0889c)	citrate synthase 2(citA)	0.563	1	10	12	67	1.242	29	26.7	1.116	29	16.5	1.026	29	19.6	1.119	29	25.8	1.117	29	30.5	1.006	28	22.3	1.064	28	7.1	1.003	9	30.8	21	67	0.563	2973.42	373	40.1	5.6
P59969	Rv0890c	Rv0890c	HTH-type transcriptional regulator(Rv0890c)	0.0533	2	2	3	4	1.158	1		0.904	1		1.025	1		1.313	1		1.251	1		0.86	1		0.796	1					4	4	0.0533	107.26	882	94.4	6.01
P64745	Rv0892	Rv0892	monooxygenase(Rv0892)	0.0788	1	1	2	3	1.262	1		1.033	1		0.774	1		0.946	1		1.054	1		0.879	1		1.053	1					3	3	0.0788	87.39	495	55	8.76
P64747	Rv0893c	Rv0893c	S-adenosylmethionine-dependent methyltransferase(Rv0893c)	0.1231	1	2	3	5																									4	5	0.1231	92.41	325	36.1	5.21
Q10530	Rv0896	GltA2 (Rv0896)	citrate synthase 1(gltA2)	0.7912	1	23	24	438	0.941	127	16.2	0.9	128	14.2	1.06	125	14.7	1.138	125	15.9	1.217	129	19.2	1.336	126	16.9	1.027	129	8.5	1.164	79	29.8	45	438	0.7912	7531.61	431	47.9	5.62
P64751	Rv0897c	Rv0897c	oxidoreductase(Rv0897c)	0.0673	1	1	1	2	1.806	1		1.531	1		0.756	1		0.892	1					0.951	1								1	2	0.0673	117.05	535	56.2	6.83
P64753	Rv0898c	Rv0898c	hypothetical protein(Rv0898c)	0.1724	1	1	1	1	0.788	1		0.794	1		1.089	1		1.08	1		0.757	1		1.03	1		1.072	1					1	1	0.1724	47.93	87	9.9	6.55
P65593	Rv0899	ArfA (Rv0899)	peptidoglycan-binding protein ArfA(arfA)	0.1288	1	2	2	10	0.908	2	1.3	0.715	2	23.4	0.907	2	4.5	1.151	2	17.5	0.877	2	7.2	1.04	2	12.6	1.077	2	18.6	0.99	1		4	10	0.1288	262.51	326	33.6	7.39
P64755	Rv0900	ArfB (Rv0900)	membrane protein(arfB)	0.32	1	1	1	1	1.155	1		1.227	1		0.798	1		0.751	1		1.034	1		1.022	1		1.143	1		0.981	1		1	1	0.32	88.54	50	5.2	4.61
P64757	Rv0901	ArfC (Rv0901)	membrane protein(arfC)	0.2571	1	1	2	2																									2	2	0.2571	42.61	175	18.9	9.66
P0A5Z9	Rv0902c	PrrB (Rv0902c)	two component sensor histidine kinase PrrB(prrB)	0.2534	1	6	8	20	0.987	8	25.3	0.891	8	25.8	0.895	8	7.7	1.114	8	21.4	0.888	8	26.8	0.877	8	14	1.025	8	13.4				13	20	0.2534	622.88	446	47.8	6.06
P0A5Z7	Rv0903c	PrrA (Rv0903c)	two component transcriptional regulator PrrA(prrA)	0.485	1	8	9	40	0.866	18	12.5	0.866	18	11.3	1.151	18	25.8	1.14	18	7	0.926	18	14.8	1.144	18	17.6	1.042	18	7.5	1.371	13	19.9	16	40	0.485	1042.37	233	25	5.16
P63406	Rv0904c	AccD3 (Rv0904c)	acetyl-CoAcarboxylase carboxyl transferase subunit beta(accD3)	0.0869	1	3	3	8	0.921	4	10	0.901	4	3.9	0.979	4	10.6	0.975	4	4.3	0.929	4	10.1	1.092	4	18.3	1.11	4	10.5	1.337	2	53.9	6	8	0.0869	390.36	495	51.7	6.55
P64015	Rv0905	EchA6 (Rv0905)	enoyl-CoA hydratase EchA6(echA6)	0.6255	1	14	14	163	0.893	60	16.6	0.901	60	16.8	1.034	59	13	1.13	59	12.4	1.069	59	17.1	1.17	61	15.9	1.028	60	8.6	1.203	30	20.7	28	163	0.6255	4070.72	243	26	6.4
P64759	Rv0906	Rv0906	hypothetical protein(Rv0906)	0.1667	1	4	5	25	0.948	13	15.4	0.886	13	9.7	0.936	13	9.1	1.013	13	12.1	0.765	13	21.7	0.846	13	11.6	1.095	13	16				9	25	0.1667	573.12	372	40.6	6.57
P0A505	Rv0908	CtpE (Rv0908)	metal cation transporter ATPase E(ctpE)	0.0803	1	3	3	4	0.951	1		0.937	1		0.69	1		0.701	1		0.767	1		0.787	1		0.975	1		1.029	1		4	4	0.0803	104.06	797	84.9	6.87
O69443	Rv0924c	MntH (Rv0924c)	divalent metal cation transporter MntH(mntH)	0.1623	1	8	8	111	1.093	40	29.6	0.922	40	22.5	0.994	40	15.5	1.217	39	16.4	1.199	42	26.5	1.272	41	23.6	1.076	42	12.9	1.207	12	23.4	16	111	0.1623	2683.62	684	72.8	9.13
P0A5Y3	Rv0928	PstS3 (Rv0928)	phosphate ABC transporter substrate-binding lipoprotein PstS(pstS3)	0.1324	1	5	5	30	0.891	13	5.3	0.83	12	13.1	0.954	11	11.1	1.055	11	11.9	0.823	12	18.5	0.941	12	14.7	1.051	11	4.3	1.129	8	8.5	8	30	0.1324	835.56	370	37.9	6.07
O05871	Rv0931c	PknD (Rv0931c)	serine/threonine-protein kinase PknD(pknD)	0.4774	1	18	18	199	1.001	76	24.6	0.891	78	25.4	0.959	77	14.5	1.073	78	19.3	1.016	78	30	1.164	76	25.5	1.053	78	16.3	0.644	5	44	34	199	0.4774	5311.75	664	69.5	5.86
O05870	Rv0932c	PstS2 (Rv0932c)	phosphate ABC transporter substrate-binding lipoprotein PstS(pstS2)	0.4027	1	8	8	29	0.836	11	63.2	0.8	10	4	0.975	12	35.1	1.061	11	16	0.975	13	15.3	1.087	12	29.2	0.914	11	22.6	1.132	5	34.3	11	29	0.4027	472.88	370	37.8	5.15
Q7U0Z9	Rv0933	PstB (Rv0933)	phosphate ABC transporter ATP-binding protein PstB(pstB)	0.3804	1	7	7	22	0.901	13	11	0.966	12	18	0.999	13	13.7	1.072	12	14.2	0.809	13	19.8	0.952	13	12.7	1.112	13	7.2	0.349	1		11	22	0.3804	662.92	276	30	9.29
P15712	Rv0934	PstS1 (Rv0934)	phosphate ABC transporter substrate-binding lipoprotein PstS(pstS1)	0.5401	1	11	11	344	0.903	91	22.1	0.83	94	25.8	1.045	87	23.7	1.13	87	24.3	0.95	90	17.5	1.094	89	16.2	1.032	87	17.4	1.08	19	24	20	344	0.5401	5604.98	374	38.2	5.38
P59971	Rv0938	LigD (Rv0938)	multifunctional non-homologous end joining DNA repair protein/ATP dependent DNA ligase LigD(ligD)	0.0132	2	1	1	2																									1	2	0.0132	24.92	759	83.6	8.06
P64761	Rv0940c	Rv0940c	oxidoreductase(Rv0940c)	0.5208	1	10	10	29	0.857	11	15.6	0.93	11	25.8	1.078	12	15.9	1.146	12	13.2	1.046	11	19.2	1.386	11	9.1	1.039	11	5	1.616	3	9.5	15	29	0.5208	682.5	288	31.8	5.99
P64193	Rv0946c	Pgi (Rv0946c)	glucose-6-phosphate isomerase(pgi)	0.4973	1	17	17	156	0.932	45	20.8	0.908	46	12.3	0.997	45	11.4	1.058	47	17.1	0.92	45	14.4	1.023	43	20.4	1.065	44	8.9	1.259	21	24.2	30	156	0.4973	4319.48	553	59.9	5.74
P64767	Rv0948c	Rv0948c	chorismate mutase(Rv0948c)	0.219	1	2	2	7	0.919	3	6.3	0.838	3	1.4	1.061	3	6.6	1.115	3	1.4	0.825	3	0.2	0.985	3	1.5	1.021	3	4.4	0.865	2	43.1	4	7	0.219	108.13	105	11.8	6.96
P0A5A4	Rv0949	UvrD1 (Rv0949)	ATP-dependent DNA helicase UvrD(uvrD1)	0.0636	1	3	3	10	0.911	5	13.5	0.941	5	4.8	1.063	5	7.7	1.077	5	9.8	1.015	5	23.3	1.238	5	6.1	1	5	5.4				6	10	0.0636	531.14	771	85	5.54
P71559	Rv0951	SucC (Rv0951)	succinyl-CoA ligase subunit beta(sucC)	0.7158	2	24	24	298	0.931	104	17.1	0.831	104	22.3	1.081	105	18.6	1.118	103	13.5	1.164	106	20.8	1.294	108	20.3	1.027	110	8.3	1.246	44	43.7	47	298	0.7158	6289.69	387	40.9	5.11
P71558	Rv0952	SucD (Rv0952)	succinyl-CoA ligase subunit alpha(sucD)	0.6634	2	15	15	225	0.959	97	18.4	0.923	78	18.1	0.979	97	19.6	1.083	77	16.8	1.142	100	22.5	1.194	99	24.1	1.028	102	11.2	1.126	31	42	29	225	0.6634	7402.42	303	31.2	5.85
P64769	Rv0953c	Rv0953c	oxidoreductase(Rv0953c)	0.1738	1	3	4	4																									4	4	0.1738	94.44	282	30.9	6.54
P65638	Rv0954	Rv0954	transmembrane protein(Rv0954)	0.0297	1	1	1	6	0.972	3	10.8	0.886	3	4.5	1.038	3	14	1.271	3	2.1	0.711	3	10.4	0.732	3	10	1.071	3	0.3				2	6	0.0297	68.56	303	30.2	6.77
P67542	Rv0957	PurH (Rv0957)	bifunctional phosphoribosylaminoimidazolecarboxamide formyltransferase/inosinemonophosphate cyclohydrolase(purH)	0.2256	1	8	8	40	0.99	19	11.8	0.915	19	15	1.069	19	17.1	1.119	19	24.1	1.116	19	24.7	1.289	19	11.4	1.025	20	15.6	1.218	8	28.8	14	40	0.2256	1335.31	523	55	5.83
P0A5D7	Rv0959	Rv0959	hypothetical protein(Rv0959)	0.0536	1	1	2	4	1.887	1		0.641	1		0.984	1		2.897	1		1.769	1		0.908	1		0.968	1					3	4	0.0536	105.93	672	74.6	6.28
P64773	Rv0960	VapC9 (Rv0960)	ribonuclease VapC9(vapC9)	0.126	1	1	1	2	1.243	1		1.242	1		0.587	1		0.588	1		0.91	1											2	2	0.126	70.35	127	13.9	8.59
P71544	Rv0966c	Rv0966c	hypothetical protein(Rv0966c)	0.3	1	4	4	10	1.035	2	14	1.077	3	19.3	1.095	2	0.5	1.094	3	7.9	1.162	3	1.8	1.181	2	0.3	0.968	3	11.8				7	10	0.3	333.66	200	22.2	10.04
Q7U0Y5	Rv0967	CsoR (Rv0967)	copper-sensing transcriptional repressor CsoR(csoR)	0.1597	1	2	2	9	0.844	4	2.9	0.898	4	5.9	0.887	4	7.1	0.984	4	12.2	2.269	4	15.5	2.764	4	25.8	1.032	4	4.9	1.279	3	16.1	4	9	0.1597	219.26	119	12.8	6.68
P64779	Rv0968	Rv0968	hypothetical protein(Rv0968)	0.8367	1	7	7	42	0.985	18	15.4	0.846	18	16.2	0.944	18	7.4	1.131	18	13.2	2.655	18	29.7	2.393	18	25.8	1.01	19	8.3	1.668	4	45.7	13	42	0.8367	1254.54	98	10.3	6.29
P77894	Rv0969	CtpV (Rv0969)	copper-exporting ATPase(ctpV)	0.3091	1	16	17	76	0.97	25	21.2	0.909	26	22.3	0.92	25	27.3	1.011	25	22.1	2.273	25	15.6	2.5	26	24.5	1.035	27	12.1	0.987	7	19.1	30	76	0.3091	2233.53	770	80.1	9.09
P71539	Rv0972c	FadE12 (Rv0972c)	acyl-CoA dehydrogenase fadE12(fadE12)	0.1701	2	4	4	9	0.921	3	22.8	0.849	3	5.3	1.099	3	8.2	1.173	3	3	0.905	3	9.2	0.913	3	3.5	0.997	3	0				5	9	0.1701	152.89	388	41.5	5.86
P0A5V9	Rv0979A	RpmF (Rv0979A)	50S ribosomal protein L32(rpmF)	0.4035	1	3	3	37	0.997	18	25.9	0.863	18	10.9	1.087	18	15.7	1.131	18	8.9	0.885	18	11	1.128	18	19.1	1.112	18	6.4	0.881	3	6.1	6	37	0.4035	901.14	57	6.5	12.19
O53894	Rv0981	MprA (Rv0981)	two-component response regulator MrpA(mprA)	0.4652	2	8	9	24	0.885	9	18.7	0.928	9	13.6	1.001	9	16.4	1.091	9	4.6	1.254	9	23	1.291	9	21.8	1.055	9	8.4	0.981	4	12.3	13	24	0.4652	531.46	230	25.9	5.44
O53895	Rv0982	MprB (Rv0982)	two component histidine-protein kinase/phosphatase MprB(mprB)	0.0893	2	3	3	6	1.07	3	40.6	0.969	3	12.9	0.876	3	38.5	0.968	3	9	1.185	3	8.8	1.241	3	34.6	1.148	3	3.3	1.304	1		6	6	0.0893	268.4	504	54.4	9.67
P0A5K9	Rv0985c	MscL (Rv0985c)	large-conductance ion mechanosensitive channel(mscL)	0.3709	2	4	5	21	0.916	7	10.7	0.825	7	16.5	0.981	7	6.8	1.058	7	7.4	0.949	7	3.6	1.063	7	12.1	1.057	7	8.8				9	21	0.3709	565.55	151	16	7.25
O53899	Rv0986	Rv0986	adhesion component ABC transporter ATP-binding protein(Rv0986)	0.1532	1	2	2	20	1.106	8	3.2	0.977	8	3.4	0.993	9	8.1	1.136	9	5.9	1.085	8	0.9	1.032	9	3.7	1.056	8	4.1	3.214	1		3	20	0.1532	354.89	248	27.4	5.94
O05577	Rv0994	MoeA1 (Rv0994)	molybdopterin molybdenumtransferase 1(moeA1)	0.1315	1	5	5	12	1.035	5	32.3	0.866	5	19.8	0.941	5	1.7	1.008	5	9.9	1.029	5	5.3	1.247	5	19.4	1.073	5	7.1	10.784	1		9	12	0.1315	343.04	426	44.3	6.57
P63552	Rv1001	ArcA (Rv1001)	arginine deiminase(arcA)	0.4677	1	11	12	64	1.002	29	24.3	0.964	28	24.3	0.962	28	25.9	1.01	28	20.8	1.048	29	13.8	1.087	28	13.2	1.046	29	14.7	1.154	9	5.8	21	64	0.4677	2065.66	402	43.1	5.38
O05586	Rv1002c	Rv1002c	dolichyl-phosphate-mannose--protein mannosyltransferase(Rv1002c)	0.0795	1	2	2	6	0.958	3	34	0.863	3	36.1	1.039	3	6.4	1.097	3	2.3	1.003	3	11.7	1.087	3	24.5	1.039	3	1.6	1.147	1		3	6	0.0795	163.87	503	55.5	9.28
P0A641	Rv1003	RsmI (Rv1003)	rRNA small subunit methyltransferase I(Rv1003)	0.0842	1	3	3	5	1.357	2	70.7	1.163	2	82.1	0.734	2	45.6	0.857	2	55.2	0.867	2	2.5	0.641	2	82.8	1.003	2	11.2				5	5	0.0842	142.44	285	29.6	6.77
O05593	Rv1007c	MetS (Rv1007c)	methionine--tRNA ligase(metS)	0.1503	2	5	5	18	0.885	9	12.6	0.811	9	8.8	1.073	9	17.7	1.088	9	11.8	0.895	9	33	1.071	9	18	1.098	9	13.5	1.619	2	7.4	10	18	0.1503	478.05	519	58.1	5.9
P66661	Rv1010	KsgA (Rv1010)	rRNA small subunit methyltransferase A(ksgA)	0.1104	1	3	3	7	1.017	2	65.8	1.159	2	0.1	1.31	2	55.7	1.215	3	2.2	1.036	2	23.4	1.243	2	57.8	1.09	3	5.2				5	7	0.1104	226.37	317	34.6	9.88
P65179	Rv1011	IspE (Rv1011)	4-diphosphocytidyl-2C-methyl-D-erythritol kinase(ispE)	0.1471	1	3	3	16	1.112	8	26.5	1.048	8	22.5	0.906	8	11.1	1.011	8	15.6	0.944	8	17.8	0.895	8	19	1.08	8	4.5	1.022	4	48.4	6	16	0.1471	587.1	306	31.4	4.92
O05598	Rv1013	Pks16 (Rv1013)	polyketide synthase(pks16)	0.2408	1	10	10	42	1.127	22	38.8	1.031	22	35.9	0.933	22	39	1.019	22	30.8	0.597	20	28.9	0.581	20	51.6	1.111	20	18.1	0.741	1		17	42	0.2408	1165.21	544	58.4	5.3
P65866	Rv1014c	Pth (Rv1014c)	peptidyl-tRNA hydrolase(pth)	0.1571	1	2	2	6	0.836	3	13.8	0.829	3	4.3	1.082	3	8.4	1.122	3	17.9	0.63	3	5.6	0.787	3	4	1.176	3	15.8				4	6	0.1571	285.34	191	20.4	9.6
P66122	Rv1015c	RplY (Rv1015c)	50S ribosomal protein L25/general stress protein Ctc(rplY)	0.2791	1	4	4	38	1.018	18	21.3	0.865	16	14.2	1.006	17	11.1	1.106	16	11.3	0.996	17	31.4	1.102	18	11.5	1.076	16	11.1	0.921	4	116.7	8	38	0.2791	862.76	215	22.4	4.88
P96384	Rv1016c	LpqT (Rv1016c)	lipoprotein LpqT(lpqT)	0.0973	2	2	2	7	0.812	3	9.1	0.732	3	25.2	1.096	3	2	1.198	3	3.4	1.192	3	11.2	1.564	3	2.5	1.153	3	1	1.142	1		4	7	0.0973	143.66	226	24.1	7.03
P65233	Rv1017c	Prs (Rv1017c)	ribose-phosphate pyrophosphokinase(prsA)	0.6748	1	22	22	198	0.962	87	15.6	0.912	89	13.4	1.063	90	16.3	1.096	91	20.7	1.071	88	15.3	1.143	90	20.1	1.046	89	8.4	1.059	12	24	37	198	0.6748	4959.35	326	35.5	6.54
A1KHF6	Rv1018c	GlmU (Rv1018c)	bifunctional UDP-N-acetylglucosamine pyrophosphorylase/glucosamine-1-phosphate N-acetyltransferase(glmU)	0.2343	1	8	9	28	0.92	10	8.2	0.861	10	5.4	0.954	10	10.5	1.052	10	11.3	0.747	10	12.3	0.882	10	6.6	1.093	10	13.4	1.586	5	14.1	15	28	0.2343	674.9	495	51.6	6.06
P64327	Rv1020	Mfd (Rv1020)	transcription-repair coupling factor(mfd)	0.1167	1	8	9	27	0.931	12	18.2	1.1	12	20.7	0.823	12	29.3	0.857	12	21.5	1.06	12	17.5	1.008	12	26	1.005	12	12.3	1.698	1		16	27	0.1167	655.68	1234	132.8	5.83
P96379	Rv1021	MazG (Rv1021)	nucleoside triphosphate pyrophosphohydrolase(Rv1021)	0.3231	1	7	7	28	0.904	10	6.9	0.874	10	8.5	1.009	10	13.2	1.05	10	16.6	0.958	10	6.7	1.096	10	16.6	1.039	10	5.7				14	28	0.3231	867.98	325	35.4	5.39
A1QQ97	Rv1023	Eno (Rv1023)	enolase(eno)	0.5828	2	16	16	190	0.98	63	19.1	0.909	57	15.7	1.035	62	13.6	1.076	63	15.5	0.928	59	14.6	0.957	56	14.9	1.002	54	10.2	1.242	20	38	29	190	0.5828	6124.56	429	44.9	4.65
P63682	Rv1030	KdpB (Rv1030)	potassium-transporting ATPase subunit B(kdpB)	0.0127	1	1	1	1																									1	1	0.0127	43.02	709	74.6	6.4
P67098	Rv1063c	Rv1063c	NTE family protein(Rv1063c)	0.0417	1	2	2	5	0.991	2	9.4	0.875	2	4.5	0.962	2	6.5	1.089	2	1.6	0.882	2	4.1	0.907	2	8.1	1.019	2	2.8	0.634	1		3	5	0.0417	64.8	360	37.5	5.35
P64017	Rv1070c	EchA8 (Rv1070c)	enoyl-CoA hydratase EchA8(echA8)	0.4553	1	10	10	46	0.984	23	10.3	0.874	22	11.5	1.009	23	4.4	1.124	22	15.3	1.081	23	12	1.176	23	11.6	1.09	23	8.3	1.408	15	36.8	19	46	0.4553	1150.87	257	27.3	5.05
Q7D8W0	Rv1077	Cbs (Rv1077)	cystathionine beta-synthase(cbs)	0.3879	1	13	13	70	0.93	32	21.3	0.868	32	17.8	1.023	30	11.2	1.124	30	13.7	0.719	30	10.7	0.841	30	14.1	1.037	30	9.9	0.959	11	43.1	23	70	0.3879	1917.49	464	48.6	5.3
O53426	Rv1078	Pra (Rv1078)	hypothetical protein(Rv1078)	0.2417	1	6	6	21	0.933	9	22.4	0.888	9	13.4	1.014	8	26.5	1.093	8	8.7	0.967	9	37.8	1.061	8	16.7	1.018	8	15.9	1.175	1		10	21	0.2417	552.8	240	25.1	7.2
P66876	Rv1079	MetB (Rv1079)	cystathionine gamma-synthase(metB)	0.3505	1	8	8	40	0.878	15	16.2	0.886	15	14.8	0.953	15	11.8	1.036	15	10.8	0.9	15	11.9	0.988	15	17.9	0.994	15	10.8	0.957	3	20.2	13	40	0.3505	1016.15	388	41	5.44
P64280	Rv1080c	GreA (Rv1080c)	transcription elongation factor GreA(greA)	0.9146	1	15	16	91	0.948	30	11.6	0.91	30	15.8	0.994	28	17.9	1.068	27	19.6	1.07	29	16.1	1.214	30	13.7	1.052	30	7.3	1.157	14	45.6	26	91	0.9146	1568.11	164	17.8	5
P67157	Rv1085c	Rv1085c	hemolysin-like protein(Rv1085c)	0.0537	1	1	1	2	0.925	1		0.828	1		0.955	1		1.067	1		0.82	1		0.973	1		1.097	1		0.452	1		2	2	0.0537	103.58	242	26	9.6
O53434	Rv1086	Rv1086	(2Z,6E)-farnesyl diphosphate synthase(Rv1086)	0.0534	2	1	1	1	0.818	1		0.844	1		1.027	1		0.995	1		0.911	1		0.927	1		0.832	1		0.815	1		1	1	0.0534	23.51	262	29.4	5.68
P63811	Rv1092c	CoaA (Rv1092c)	pantothenate kinase(coaA)	0.1699	1	3	3	12	1.193	5	8.4	1.178	5	5.2	0.881	5	10.9	0.968	5	21.3	1.008	5	6.5	0.856	5	14.8	1.085	5	4.9	1.659	1		6	12	0.1699	203.58	312	35.6	7.75
O53441	Rv1093	GlyA1 (Rv1093)	serine hydroxymethyltransferase(glyA1)	0.6831	2	20	21	164	0.983	62	22.9	0.905	61	13.5	1.019	60	16.2	1.123	61	14.3	0.767	60	17.7	0.844	60	14.3	1.078	58	12.6	1.117	23	30.7	36	164	0.6831	3727.56	426	45	6.6
O53442	Rv1094	DesA2 (Rv1094)	acyl-ACP desaturase DesA(desA2)	0.8582	1	18	18	292	0.929	128	18.7	0.932	127	19.6	1.055	129	11.1	1.113	127	16.8	0.451	122	25.6	0.528	123	22.8	1.152	118	14.7	1.066	23	36.2	34	292	0.8582	8067.89	275	31.3	4.96
Q7U0N6	Rv1098c	Fum (Rv1098c)	fumarate hydratase(fum)	0.5084	1	21	22	189	0.997	79	22.1	0.895	77	17	1.026	79	14	1.131	77	14.7	1.202	79	18.3	1.293	79	17.1	1.065	79	10.8	1.16	42	28.9	37	189	0.5084	5285.07	474	50.1	5.52
O53449	Rv1101c	Rv1101c	hypothetical protein(Rv1101c)	0.0494	1	2	2	9	1.067	5	6.4	0.952	5	10	0.937	5	13.1	1.077	5	5.7	0.866	5	4.3	0.871	5	16.8	1.229	5	14.4	1.17	2	30.3	3	9	0.0494	203.74	385	41.7	9.63
P67457	Rv1107c	XseB (Rv1107c)	exodeoxyribonuclease VII small subunit(xseB)	0.1529	1	1	1	10	1.102	4	7.2	0.986	4	20	0.918	4	3	0.88	4	11.6	0.912	4	10.3	0.981	4	24.5	1.083	4	16.6	1.099	4	8	2	10	0.1529	246.92	85	9.3	4.67
P67448	Rv1108c	XseA (Rv1108c)	exodeoxyribonuclease VII large subunit(xseA)	0.0627	1	1	3	4	0.757	1		0.856	1		1.192	1		1.053	1		0.912	1		1.135	1		0.941	1					4	4	0.0627	139.09	415	44.6	9.06
P0A5I1	Rv1110	IspH1 (Rv1110)	4-hydroxy-3-methylbut-2-enyl diphosphate reductase(lytB2)	0.1493	1	2	2	3							1.179	1		1.456	1					0.883	1		0.716	1					3	3	0.1493	88.35	335	36.3	5.36
P0A587	Rv1121	Zwf1 (Rv1121)	glucose-6-phosphate 1-dehydrogenase(zwf1)	0.1931	1	6	6	25	0.993	10	22.1	0.926	10	16	1.068	10	15.8	1.099	10	20.8	0.9	10	13.3	1.002	10	10.6	1.074	10	14.2	0.794	3	13.9	12	25	0.1931	779.16	466	52.1	5.36
P65341	Rv1133c	MetE (Rv1133c)	5-methyltetrahydropteroyltriglutamate--homocysteine methyltransferase(metE)	0.7036	1	45	46	1386	0.954	381	16.4	0.923	375	16.9	1.016	378	17.3	1.063	376	15	0.894	381	18.9	0.99	379	21	1.061	376	10.7	1.163	152	41.3	82	1386	0.7036	34250.1	759	81.5	5.29
P0A5D9	Rv1148c	Rv1148c	hypothetical protein(Rv1148c)	0.0352	1	1	2	3	1.193	1		1.105	1		0.987	1		1.065	1		1.071	1		0.975	1		1.086	1					3	3	0.0352	86.85	454	49.7	6.76
P66814	Rv1151c	Rv1151c	NAD-dependent protein deacylase(Rv1151c)	0.1941	1	3	3	7	0.966	4	13.5	1.062	4	4.7	0.916	4	21.7	0.921	4	16.5	1	4	6.8	0.983	4	17.5	1.027	4	10.4				5	7	0.1941	211.96	237	25.6	4.92
O06553	Rv1155	Rv1155	pyridoxine/pyridoxamine 5'-phosphate oxidase(Rv1155)	0.3265	1	3	3	22	0.898	10	12.3	0.871	9	12.7	1.084	10	10.3	1.091	9	11.5	0.943	10	8.6	1.124	10	6.2	1.06	10	8.5	1.497	1		6	22	0.3265	714.5	147	16.3	6.54
P0A5S3	Rv1159A	Rv1159A	4a-hydroxytetrahydrobiopterin dehydratase(Rv1159A)	0.8085	1	4	4	78	0.902	28	16.3	0.847	28	17.9	0.949	28	16.8	1.043	28	13.4	1.083	28	15	1.242	28	14.8	1.021	28	12.6	1.433	8	50.9	8	78	0.8085	1890.23	94	10.4	5.69
O06558	Rv1160	MutT2 (Rv1160)	8-oxo-dGTP diphosphatase(mutT2)	0.5177	1	6	6	11	1.006	6	16.3	0.943	6	7.4	0.98	6	20.9	1.105	6	14.2	1.159	6	12.6	1.232	6	13.5	1.081	6	12.7	1.498	3	66.7	9	11	0.5177	395.56	141	15.2	6.18
O06559	Rv1161	NarG (Rv1161)	nitrate reductase subunit alpha(narG)	0.2362	1	18	19	42	0.997	19	15.1	0.894	20	26.3	0.919	20	19.2	1.075	19	24.6	1.197	19	10.9	1.231	20	21.3	1.023	19	7.7	0.828	3	12.6	31	42	0.2362	654.93	1232	136.9	6.7
O50422	Rv1166	LpqW (Rv1166)	monoacyl phosphatidylinositol tetramannoside-binding protein LpqW(lpqW)	0.0835	1	2	3	6	0.701	2	20	0.77	2	3.5	1.022	2	21.5	0.93	2	4.9	0.824	2	23.8	1.213	2	36.9	1.032	2	7.6	1.031	1		5	6	0.0835	130.12	635	66.1	5.64
Q7U0H2	Rv1170	MshB (Rv1170)	1D-myo-inositol 2-acetamido-2-deoxy-alpha-D-glucopyranoside deacetylase(mshB)	0.4356	1	7	7	36	1.087	13	18.6	0.987	13	11.9	0.945	13	9.8	1.025	13	27.2	0.915	13	12.3	1.095	13	23.3	1.149	13	10.9	1.01	3	20.2	13	36	0.4356	795.8	303	31.7	5.45
Q7U0G9	Rv1173	FbiC (Rv1173)	FO synthase(fbiC)	0.0619	1	3	4	13	1.018	6	18	0.818	6	9.4	0.939	6	25.8	1.179	6	13	1.336	6	13.1	1.354	6	8.1	1.056	6	9.7				7	13	0.0619	335.01	856	92.4	6.81
P65373	Rv1183	MmpL10 (Rv1183)	transmembrane transport protein MmpL10(mmpL10)	0.0798	1	4	5	8	1.015	4	21.1	0.818	4	6.4	0.994	3	11.1	1.135	3	6.5	0.708	3	14.9	0.799	3	17	1.053	3	8.8				8	8	0.0798	235.14	1002	106.3	8.65
P63524	Rv1185c	FadD21 (Rv1185c)	fatty-acid--CoA ligase FadD21(fadD21)	0.4913	1	19	19	86	0.954	29	19.9	0.913	29	16.5	1.013	29	24.1	1.055	29	13.9	0.99	30	15.3	1.166	29	24.7	1.133	29	8.9	1.399	6	39.9	33	86	0.4913	2115.45	578	62.7	5.4
O05299	Rv1197	EsxK (Rv1197)	ESAT-6 like protein EsxK(esxK)	0.9592	5	8	8	691	1.308	168	38.9	1.335	170	46.9	0.613	159	54	0.648	163	76.5	0.797	155	30.4	0.456	141	85	0.847	132	63.6	1.171	262	9.2	15	691	0.9592	15587.8	98	11	5.36
O05300	Rv1198	EsxL (Rv1198)	ESAT-6 like protein EsxL(esxL)	0.9894	4	2	5	620	1.122	24	24	1.109	24	25.8	0.778	26	26.7	0.764	26	27	0.78	21	21.1	0.568	21	60.5	0.906	20	42.6	1.238	33	7.7	9	620	0.9894	12473.1	94	9.9	5.19
P64242	Rv1213	GlgC (Rv1213)	glucose-1-phosphate adenylyltransferase(glgC)	0.1634	1	6	6	14	0.848	7	13.3	0.856	6	5.7	1.088	7	9.9	1.136	6	2.7	0.672	6	10.6	0.834	6	14.7	1.031	6	4.1	1.176	3	3.3	9	14	0.1634	259.46	404	43.8	5.34
O33219	Rv1220c	Rv1220c	methyltransferase(Rv1220c)	0.3953	1	6	6	22	1.201	8	40.2	0.997	8	44.2	1.016	8	24.5	0.991	8	22	0.953	8	22.9	0.866	8	19.4	1.156	8	21.6				9	22	0.3953	670.94	215	22.1	5
O33220	Rv1224	TatB (Rv1224)	Sec-independent protein translocase protein TatB(tatB)	0.1527	2	1	1	2	0.807	1		0.822	1		1.367	1		1.341	1		0.413	1		0.684	1		1.334	1					2	2	0.1527	56.43	131	14.1	4.97
P65442	Rv1229c	Mrp (Rv1229c)	multiple resistance/pH adaptation protein(mrp)	0.3123	1	8	8	29	1.02	10	16.8	0.877	11	30.1	0.98	10	10.5	1.06	11	9.8	1.032	10	27	1.126	10	26	1.124	10	5	1.223	3	28.9	12	29	0.3123	708.99	381	40.1	6.34
P0A5J7	Rv1240	Mdh (Rv1240)	malate dehydrogenase(mdh)	0.7143	1	18	18	264	0.96	96	16.7	0.884	95	15.9	1.012	94	12.1	1.13	95	16.2	1.083	96	19.3	1.131	96	17.5	1.045	95	8.3	1.429	37	55.6	31	264	0.7143	6775.47	329	34.3	4.79
O50463	Rv1248c	Kgd (Rv1248c)	multifunctional 2-oxoglutarate dehydrogenase E1 component /2-oxoglutarate dehydrogenase dihydrolipoyllysine-residue succinyltransferase(Rv1248c)	0.6166	2	55	57	323	0.941	122	17.7	0.902	122	16.3	1.053	121	16.2	1.116	123	16.4	1.082	125	17.9	1.207	122	16.4	1.072	125	11.7	1.113	20	76.7	97	323	0.6166	7632.27	1231	135.8	6.25
P65313	Rv1252c	LprE (Rv1252c)	lipoprotein LprE(lprE)	0.0941	1	2	2	9	0.988	3	2.7	0.73	2	15.6	1.127	3	5.2	1.166	2	2.4	1.139	3	8.7	1.513	3	31	1.095	3	14.2	1.026	2	4.5	4	9	0.0941	128.93	202	20.4	5.8
Q11039	Rv1253	DeaD (Rv1253)	ATP-dependent RNA helicase DeaD(deaD)	0.0426	1	2	2	3	0.803	1		0.862	1		1.158	1		1.079	1		1.108	1		1.529	1		1.108	1		0.683	1		3	3	0.0426	45.32	563	61.4	9.32
Q11062	Rv1256c	Cyp130 (Rv1256c)	cytochrome P450 Cyp130(cyp130)	0.042	1	2	2	2	1.04	1		0.828	1		1.012	1		1.271	1		0.889	1		1.01	1		1.181	1		1.164	1		2	2	0.042	61.65	405	44.6	5.99
P64785	Rv1259	Rv1259	uracil DNA glycosylase(udgB)	0.097	1	2	2	8	0.814	4	8.6	0.804	4	8.3	1.087	4	9.8	1.014	4	11.7	0.949	4	17.1	0.876	4	11.2	0.878	4	18.3				4	8	0.097	279.81	268	28.5	10.23
Q11058	Rv1260	Rv1260	oxidoreductase(Rv1260)	0.3737	1	12	12	53	0.914	25	14	0.906	25	15.5	1.063	26	15.2	1.072	25	18.8	1.257	25	22.7	1.267	25	21.7	1.008	25	9.8	1.24	8	31.7	21	53	0.3737	1521.58	372	41.3	5.03
P64787	Rv1261c	Rv1261c	hypothetical protein(Rv1261c)	0.3221	1	4	5	26	1.036	13	27.4	0.921	12	19.2	0.957	13	15	1.051	12	4.6	0.931	12	11.7	0.934	12	31.3	1	12	8.7	0.391	2	410.3	8	26	0.3221	527.65	149	16.7	10.4
Q11066	Rv1262c	Rv1262c	hypothetical protein(Rv1262c)	0.0833	1	1	1	1	1.082	1		0.873	1		0.953	1		1.181	1		1.442	1		1.462	1		1.097	1		1.09	1		1	1	0.0833	42.84	144	15.7	8.07
P63493	Rv1263	AmiB2 (Rv1263)	amidase AmiB(amiB2)	0.1753	1	5	6	14	1.161	6	16.4	1.089	6	38.6	0.703	6	37.3	0.78	6	63.5	0.776	6	24.5	0.859	6	28.1	1.159	6	16.3	1.569	2	32	9	14	0.1753	470.37	462	49.1	7.17
Q11055	Rv1264	Rv1264	adenylyl cyclase(Rv1264)	0.2091	1	5	5	13	0.937	4	12.8	0.884	4	11.2	1.214	4	42.1	1.349	4	25	1.115	4	31.2	1.523	4	11.8	1.058	4	24	1.163	1		9	13	0.2091	424.43	397	42.2	5.1
P64789	Rv1265	Rv1265	hypothetical protein(Rv1265)	0.3938	1	7	7	21	1	11	12.3	0.848	11	8.9	0.99	11	17.4	1.175	11	9.7	0.627	10	21.3	0.77	10	10.1	1.086	10	20.3	0.9	5	27	12	21	0.3938	406.54	226	25.2	7.62
Q7U095	Rv1266c	PknH (Rv1266c)	serine/threonine-protein kinase PknH(pknH)	0.2399	2	9	9	74	0.984	25	29.4	0.95	21	17.2	0.926	24	27	1.081	21	24.2	0.983	23	26.5	1.075	23	30.7	1.051	24	19	0.961	3	46.7	16	74	0.2399	2430.52	596	63.7	6.1
P66800	Rv1267c	EmbR (Rv1267c)	transcriptional regulator EmbR(embR)	0.4716	1	13	13	58	1.052	27	23.4	0.909	27	21.4	0.927	27	33	1.031	27	32	1.042	27	15.4	1.18	27	25.2	1.072	27	10.9	1.7	8	46.7	24	58	0.4716	1724.32	388	41.9	7.21
P0A5E1	Rv1269c	Rv1269c	hypothetical protein(Rv1269c)	0.2903	1	3	3	11	0.804	5	6.9	0.744	5	6	1.003	6	10	1.114	5	7	1.065	5	3	1.204	6	11.2	0.875	6	32.9	1.128	1		5	11	0.2903	367.66	124	12.5	8.48
Q11049	Rv1270c	LprA (Rv1270c)	lipoprotein LprA(lprA)	0.3361	2	6	6	26	0.872	12	12.3	0.886	12	6.5	0.977	12	29.3	1.101	12	5.5	0.931	12	24.5	0.985	12	9.8	1.026	12	13.1	0.964	8	14.1	11	26	0.3361	705.27	244	24.9	5.58
Q11045	Rv1274	LprB (Rv1274)	lipoprotein LprB(lprB)	0.1135	2	1	1	7	0.856	3	11.4	0.939	3	8.7	1.182	3	19.1	1.078	3	16.3	0.614	3	31.6	0.795	3	2	1.114	3	2.8				2	7	0.1135	341.18	185	19.7	6.76
Q11043	Rv1276c	Rv1276c	hypothetical protein(Rv1276c)	0.3924	1	4	4	22	0.916	10	17.2	0.917	10	31.7	0.889	9	20.4	0.964	9	8.8	0.949	10	17.4	0.974	10	26.3	0.997	10	12.4	1.219	3	20.7	8	22	0.3924	522.24	158	16.5	7.12
P64795	Rv1278	Rv1278	hypothetical protein(Rv1278)	0.04	1	2	2	5	0.827	2	3.3	0.845	2	0.4	1.305	2	13.1	1.277	2	10.2	1.102	2	0.3	1.141	2	20.3	0.855	2	23.9				4	5	0.04	236.78	875	93.3	5.17
P64263	Rv1279	Rv1279	GMC-type oxidoreductase(Rv1279)	0.1345	1	5	6	10	0.894	5	4.9	0.932	5	18.4	1.012	5	21.3	1.066	5	9.5	1.168	5	8.6	1.333	5	6.2	1.088	5	1.8	0.796	1		10	10	0.1345	263.57	528	57.3	7.31
P66771	Rv1280c	OppA (Rv1280c)	oligopeptide ABC transporter substrate-binding lipoprotein OppA(oppA)	0.1134	1	4	4	8	0.909	2	18.1	0.854	2	32.4	0.841	2	6.8	0.895	2	61.1	1.004	2	1.9	0.85	2	3	0.769	2	19.3				5	8	0.1134	141.76	591	63.4	7.06
P63395	Rv1281c	OppD (Rv1281c)	oligopeptide ABC transporter ATP-binding protein OppD(oppD)	0.219	1	7	7	32	0.988	8	17.4	0.984	8	14.5	1.063	8	12.1	1.076	8	17.7	1.046	7	16.1	1.181	8	11.1	1.022	7	11.2	0.527	1		14	32	0.219	1212.61	612	65.3	6.44
P66966	Rv1283c	OppB (Rv1283c)	oligopeptide ABC transporter permease OppB(oppB)	0.08	1	2	2	3	0.871	2	18.5	0.84	2	6.4	1.285	2	39.6	1.334	2	26.6	0.944	2	7.4	1.232	2	27.4	1.137	2	16				2	3	0.08	61.63	325	35.1	10.68
P64797	Rv1284	CanA (Rv1284)	beta-carbonic anhydrase(canA)	0.546	1	6	7	29	0.808	13	7.9	0.79	13	13.7	1.097	13	12.1	1.104	13	16	0.113	12	141.1	0.21	11	116.8	1.159	11	10.3	0.801	2	66.6	11	29	0.546	714.59	163	18.2	5.81
P65671	Rv1285	CysD (Rv1285)	sulfate adenylyltransferase subunit 2(cysD)	0.1748	1	4	4	17	1.08	6	44.9	1.115	6	49.6	1.037	7	8.3	1.025	7	8.8	1.008	6	36.6	1.138	7	11.3	1.182	7	26.3	0.746	3	3.4	7	17	0.1748	430.27	309	34.9	6.92
Q10600	Rv1286	CysN (Rv1286)	adenylyl-sulfate kinase(Rv1286)	0.1482	1	6	8	22	1.034	8	25.4	0.931	8	6.1	1.098	8	9.9	1.121	8	20.9	0.984	8	13	1.08	8	5	1.125	8	3.2	0.703	2	45.5	13	22	0.1482	401.52	614	67.8	6.65
P67159	Rv1287	Rv1287	HTH-type transcriptional regulator(Rv1287)	0.1242	1	1	1	2	0.763	1		0.72	1		1.108	1		1.174	1		0.836	1		1.139	1		1.039	1		1.118	1		2	2	0.1242	30.57	161	17.2	6.19
Q10614	Rv1288	Rv1288	hypothetical protein(Rv1288)	0.0351	1	1	1	1	1.34	1		0.648	1		0.52	1		1.076	1		0.676	1		0.591	1		1.171	1					1	1	0.0351	21.03	456	49.6	5.69
P64799	Rv1289	Rv1289	hypothetical protein(Rv1289)	0.1905	1	3	3	12	1.004	5	7.8	0.787	5	25.8	0.87	5	9	1	5	6.4	0.868	5	18	0.868	5	11.6	1.004	5	3.3	1.066	1		5	12	0.1905	438.72	210	23.5	5.59
P0A5E3	Rv1290c	Rv1290c	hypothetical protein(Rv1290c)	0.0557	1	1	1	2							0.597	1		1.072	1					0.678	1		2.017	1					2	2	0.0557	81.66	521	56	9.32
P67570	Rv1292	ArgS (Rv1292)	arginine--tRNA ligase(argS)	0.3855	1	14	15	66	0.896	28	13.8	0.848	29	12.4	1.036	28	12.9	1.05	29	21.5	0.955	27	18.5	1.052	28	26	1.048	27	10.5	1.313	9	20.5	27	66	0.3855	1662.89	550	59.7	5.63
P0A5M5	Rv1293	LysA (Rv1293)	diaminopimelate decarboxylase(lysA)	0.2148	1	9	9	20	1.038	10	17.9	0.951	10	7.1	0.952	10	9.5	1.081	10	12.4	0.929	10	11.8	1.049	10	19	1.112	10	11.2	1.081	5	42.9	14	20	0.2148	550.2	447	47.4	5.4
P63630	Rv1294	Hom (Rv1294)	homoserine dehydrogenase(thrA)	0.5102	1	16	16	93	0.97	36	15.7	0.887	36	13.8	1.053	36	12.8	1.111	36	13	0.946	36	11.1	1.032	36	10.1	1.046	36	8.2	1.014	6	9.7	27	93	0.5102	2190.64	441	45.5	4.88
P66903	Rv1295	ThrC (Rv1295)	threonine synthase(thrC)	0.6139	1	13	13	73	1.037	28	21.7	0.902	28	15.8	0.99	29	28.5	1.12	29	17.8	0.89	28	24.4	0.907	27	22.2	1.047	27	13.4	0.793	4	41.5	23	73	0.6139	2815.3	360	37.3	6.16
P65225	Rv1296	ThrB (Rv1296)	homoserine kinase(thrB)	0.1899	1	3	3	23	1.142	12	13.7	1.075	12	23.8	0.988	12	18.2	0.982	12	54.2	1.06	12	23.6	1.002	12	22.4	1.008	12	22.7	0.489	2	40.4	6	23	0.1899	795.97	316	32.3	5.11
P66029	Rv1297	Rho (Rv1297)	transcription termination factor Rho(rho)	0.5864	1	30	30	277	0.946	113	17.9	0.906	113	15.7	1.065	113	17.4	1.142	114	14.6	0.718	111	17.2	0.84	111	15.2	1.107	110	10.4	0.967	22	30.3	55	277	0.5864	6406.52	602	65.1	5.76
P66188	Rv1298	RpmE (Rv1298)	50S ribosomal protein L31(rpmE)	0.275	1	2	2	13	1.098	7	25.4	0.876	7	24.8	0.925	7	28.5	1.189	7	13.2	0.755	7	16.1	0.737	7	14.8	1.005	7	7.1	0.718	1		3	13	0.275	273.9	80	8.7	9.58
P66017	Rv1299	PrfA (Rv1299)	peptide chain release factor PrfA(prfA)	0.2409	1	4	5	19	1.019	8	20.4	0.992	8	19.5	0.957	8	22.9	1.024	8	28.3	1.008	7	19.2	0.928	8	21.6	0.996	7	17.9	0.806	2	26.6	9	19	0.2409	434.38	357	39	5.22
Q10618	Rv1301	Rv1301	threonylcarbamoyl-AMP synthase(Rv1301)	0.106	1	2	2	14	1.063	7	10.6	1.01	7	18.9	0.88	6	16.3	0.921	6	20.4	1.108	7	7.9	1.231	7	21.7	1.159	7	18.7	1.627	1		3	14	0.106	434.26	217	22.6	4.97
P64801	Rv1303	Rv1303	hypothetical protein(Rv1303)	0.1863	1	2	2	7																									2	7	0.1863	155.32	161	16.9	10.26
P63655	Rv1304	AtpB (Rv1304)	ATP synthase subunit A(atpB)	0.168	1	3	3	8	1.012	4	7.9	0.953	4	15.9	1.05	4	8.3	1.124	4	4.3	0.95	4	4.4	1.097	4	13.7	1.119	4	7.7	1.186	1		6	8	0.168	220.82	250	27.4	6.61
P63692	Rv1305	AtpE (Rv1305)	ATP synthase subunit C(atpE)	0.0864	1	1	1	1																									1	1	0.0864	20.72	81	8.1	4.91
P63657	Rv1306	AtpF (Rv1306)	ATP synthase subunit B(atpF)	0.5146	1	10	10	48	0.953	22	13.1	0.923	22	12.8	1.06	22	14	1.094	22	8.7	1.037	22	14.5	1.133	22	21.3	1.034	22	6.6	1	3	35.3	18	48	0.5146	1426.57	171	18.3	5.24
P0A501	Rv1307	AtpH (Rv1307)	ATP synthase subunit b/delta(atpH)	0.6054	1	20	20	234	1.016	84	21	0.935	85	15	0.996	83	15	1.071	85	19.1	1.017	85	15.1	1.068	84	14.6	1.074	85	14.5	0.909	5	15	38	234	0.6054	8051.82	446	48.8	5.58
P63674	Rv1308	AtpA (Rv1308)	ATP synthase subunit alpha(atpA)	0.6466	1	30	30	461	0.893	214	13.8	0.897	211	14.8	1.083	213	14.1	1.111	211	13.6	1.012	214	12.2	1.198	210	14.1	1.075	209	10.2	0.972	42	45.8	57	461	0.6466	13245.7	549	59.3	5.15
P63672	Rv1309	AtpG (Rv1309)	ATP synthase subunit gamma(atpG)	0.6623	1	15	17	119	1.018	51	20.8	0.956	51	17.4	1.055	50	14.6	1.139	50	18.7	1.079	51	20.3	1.117	50	14.8	1.076	50	8	0.86	12	30	30	119	0.6623	3841.24	305	33.9	5.48
P63678	Rv1310	AtpD (Rv1310)	ATP synthase subunit beta(atpD)	0.8621	1	31	31	547	0.962	205	19.4	0.944	206	16.6	1.077	206	13.9	1.148	206	14.1	1.075	205	16.2	1.155	204	14	1.048	205	10.8	1.121	45	50.7	59	547	0.8621	14020.6	486	53.1	4.97
P63663	Rv1311	AtpC (Rv1311)	ATP synthase subunit epsilon(atpC)	0.3719	1	5	5	55	0.922	19	11.2	1.007	18	32.2	0.975	19	15.7	1.083	18	14.2	0.978	19	17.5	0.964	19	35.9	1.092	19	16.7	1.194	5	86.4	9	55	0.3719	2367.97	121	13.1	4.63
Q10620	Rv1312	Rv1312	hypothetical protein(Rv1312)	0.2857	1	4	4	12	1.001	7	12.2	0.856	7	16.5	0.923	7	8.6	1.019	7	11.3	1.12	7	6.1	1.191	7	7.1	1.023	7	10.3	1.131	3	38.1	7	12	0.2857	264.54	147	16.6	11.06
P64804	Rv1314c	Rv1314c	cob(I)yrinic acid a,c-diamide adenosyltransferase(Rv1314c)	0.3731	1	4	4	15	1.038	7	28.3	0.93	7	18.2	1.025	7	9.1	1.071	7	22.7	0.55	7	18.8	0.586	7	12.2	1.214	7	5.8	1.543	4	18.3	7	15	0.3731	458.81	193	20.7	6.1
P0A5L3	Rv1315	MurA (Rv1315)	UDP-N-acetylglucosamine 1-carboxyvinyltransferase(murA)	0.2273	1	5	5	40	0.949	11	17.5	0.877	12	24.8	0.886	12	24.6	1.024	13	13.9	0.858	12	24	0.931	13	22.6	1.155	14	11.4	1.096	4	25.4	10	40	0.2273	1143.66	418	44	5.54
P0A697	Rv1316c	Ogt (Rv1316c)	methylated-DNA--protein-cysteine methyltransferase(ogt)	0.2667	1	3	3	16	0.909	5	7.6	0.877	5	27.8	1.048	5	37.9	1.033	5	33.2	1.143	5	44.1	1.608	5	91.9	0.963	5	14.1	0.858	2	7.3	4	16	0.2667	272.9	165	17.8	6.38
Q10630	Rv1317c	AlkA (Rv1317c)	bifunctional regulatory protein/DNA repair enzyme AlkA(alkA)	0.0524	1	1	1	1																									1	1	0.0524	25.45	496	53.7	9.41
P0A4Y2	Rv1319c	Rv1319c	adenylate cyclase(Rv1319c)	0.0168	1	1	1	1																									1	1	0.0168	23.56	535	58.1	9.76
P59972	Rv1320c	Rv1320c	adenylate cyclase(Rv1320c)	0.0476	2	2	2	6	0.868	3	0.8	0.907	3	4.1	0.923	3	54.4	0.858	3	41.5	1.07	3	4.6	1.523	3	12.2	1.144	3	5.7	1.2	1		4	6	0.0476	228.2	567	61.9	7.84
P66927	Rv1323	FadA4 (Rv1323)	acetyl-CoA acetyltransferase(fadA4)	0.7763	1	17	17	107	0.983	25	19.2	0.909	33	17.4	0.996	28	14.7	1.207	34	22.4	0.963	32	18.1	1.043	26	20	1.078	33	16	1.066	6	19.2	26	107	0.7763	2477.26	389	40.1	5.08
P64807	Rv1324	Rv1324	thioredoxin(Rv1324)	0.6546	1	14	14	119	0.995	36	19	0.941	36	19.1	1.016	36	12.6	1.055	36	18.5	1.108	36	15.5	1.106	36	14.1	1.029	37	7.1	1.366	18	37.4	28	119	0.6546	2685.58	304	32.2	4.79
Q10625	Rv1326c	GlgB (Rv1326c)	1,4-alpha-glucan branching protein(glgB)	0.2216	1	8	9	33	1.024	14	30.9	0.972	14	28.5	0.901	14	20.7	1.143	14	15.8	1.153	14	25.1	1.157	14	27.4	1.055	14	16.8	1.31	5	6.2	15	33	0.2216	1040.52	731	81.7	5.73
P63532	Rv1327c	GlgE (Rv1327c)	alpha-1,4-glucan:maltose-1-phosphate maltosyltransferase(glgE)	0.2739	1	15	15	91	0.988	27	16.4	0.906	26	16	0.948	23	11.9	1.06	23	16.4	1.096	27	13.6	1.147	27	18.7	0.996	27	10.8	1.144	5	13.3	27	91	0.2739	1689.33	701	78.6	5.66
Q10639	Rv1328	GlgP (Rv1328)	glycogen phosphorylase(glgP)	0.4589	2	32	33	204	0.972	95	16.1	0.918	94	16.6	0.996	95	14.5	1.084	95	13.6	0.977	94	17.6	1.023	95	15.9	1.028	95	10.1	1.343	31	34.2	54	204	0.4589	4231.61	863	95.5	5.4
Q10641	Rv1330c	PncB1 (Rv1330c)	nicotinic acid phosphoribosyltransferase PncB1(pncB1)	0.0536	1	1	1	1																									1	1	0.0536	24.69	448	47.2	8.43
P67648	Rv1331	ClpS (Rv1331)	ATP-dependent Clp protease adapter protein ClpS(Rv1331)	0.3366	1	3	3	5	0.939	2	5.5	1.045	2	10.7	1.243	2	24.1	1.117	2	7.6	1.305	2	0.4	1.6	2	6.5	1.152	2	1.4	1.027	1		5	5	0.3366	152.6	101	11.2	6.28
P64809	Rv1332	Rv1332	transcriptional regulator(Rv1332)	0.133	1	1	1	1	1.276	1		0.745	1		0.939	1		1.609	1		1.047	1		0.954	1		1.163	1					1	1	0.133	23.22	218	24	5.5
P64811	Rv1333	Rv1333	hydrolase(Rv1333)	0.0174	1	1	1	1	1.144	1		1.016	1		1.007	1		1.134	1		1.067	1		1.017	1		1.09	1		0.826	1		1	1	0.0174	25.11	344	33.9	5.03
P64814	Rv1334	Mec (Rv1334)	[CysO]-cysteine peptidase(mec)	0.6164	1	5	5	22	0.945	6	10.6	0.873	6	27.9	0.786	6	9.9	1.05	6	5.7	0.614	5	18.8	0.621	5	15.1	1.024	5	21.8	1.388	1		9	22	0.6164	655.98	146	16.5	5.92
P0A647	Rv1335	CysO (Rv1335)	sulfur carrier protein CysO(cysO)	0.3011	1	2	2	4	0.996	2	13.1	1.09	2	28.7	0.914	2	3.1	0.836	2	12	0.95	2	35.4	0.901	2	53	0.945	2	2.4				4	4	0.3011	45.19	93	9.6	5
P63874	Rv1336	CysM (Rv1336)	O-phosphoserine sulfhydrylase(cysM)	0.2291	1	4	4	10	0.964	4	19.4	0.92	4	39.7	1.061	4	29.4	1.112	4	14.6	1.313	4	3.1	1.183	4	39.9	1.1	4	12.6	1.188	1		7	10	0.2291	332.77	323	34.4	5.29
A1KIC8	Rv1338	MurI (Rv1338)	glutamate racemase(murI)	0.1144	2	2	2	11	1.093	5	48.5	0.806	5	19.1	0.862	5	10.6	1.072	5	13.3	0.845	5	21.2	1.11	5	10.7	1.178	5	28				4	11	0.1144	297.29	271	28.6	5.62
P66873	Rv1339	Rv1339	hypothetical protein(Rv1339)	0.0769	1	1	1	4	0.74	1		1.069	1		1.537	1		1.063	1		1.047	1		0.901	1		0.637	1					2	4	0.0769	193.59	273	29.1	6.28
A1KID0	Rv1340	RphA (Rv1340)	ribonuclease PH(rphA)	0.5676	2	8	8	40	0.967	16	26	0.894	17	20	1.053	16	29.7	1.072	17	23.5	0.964	17	19.8	0.957	15	22.2	1.01	16	9.9	1.282	3	2.8	13	40	0.5676	813.39	259	27.3	5.52
P64308	Rv1341	Rv1341	non-canonical purine NTP pyrophosphatase(Rv1341)	0.0735	1	1	2	7	0.906	3	0	0.837	3	0.3	1.002	3	5.6	1.043	3	0.2	0.981	3	1.4	1.112	3	1.3	1.066	3	8.4	1.081	3	8.2	3	7	0.0735	119.9	204	21	5.26
P0A5E7	Rv1342c	Rv1342c	hypothetical protein(Rv1342c)	0.1917	1	1	1	1																									1	1	0.1917	34.46	120	13.4	9.44
P63453	Rv1344	MbtL (Rv1344)	acyl carrier protein MbtL(mbtL)	0.3095	1	1	1	2																									1	2	0.3095	91.22	84	9	4.16
P0A4X9	Rv1345	MbtM (Rv1345)	long-chain-fatty-acid--ACP ligase MbtM(mbtM)	0.0845	1	3	3	4	1.253	1		1.083	1		0.523	1		0.605	1		0.606	1		0.521	1		1.078	1					4	4	0.0845	173.46	521	53.9	5.52
P63432	Rv1346	MbtN (Rv1346)	acyl-[acyl-carrier-protein] dehydrogenase MbtN(mbtN)	0.1114	1	3	3	5	1.303	3	14	1.136	3	6.4	1.07	3	2	1.211	3	7	0.633	3	9.4	0.552	3	3.6	1.21	3	0.9				5	5	0.1114	184.98	386	41.2	6.39
P63392	Rv1348	IrtA (Rv1348)	iron ABC transporter ATP-binding protein/permease IrtA(irtA)	0.0105	1	1	1	1	1.059	1		1.172	1		0.949	1		0.858	1		0.997	1		1.212	1		1.288	1					1	1	0.0105	21.73	859	92.9	7.42
P66781	Rv1350	FabG2 (Rv1350)	3-oxoacyl-ACP reductase FabG(fabG2)	0.0607	1	2	2	4	0.869	2	5.8	0.946	2	5.5	1.235	2	17.7	1.135	2	6.3	0.942	2	21.6	1.075	2	20.7	0.992	2	6.7	1.282	2	32.3	3	4	0.0607	62.04	247	25.9	8.16
P64823	Rv1352	Rv1352	hypothetical protein(Rv1352)	0.1138	1	1	1	2	0.869	1		0.935	1		1.079	1		1.003	1		1.592	1		1.458	1		0.796	1		1.054	1		2	2	0.1138	94.34	123	12.8	5.81
P64831	Rv1360	Rv1360	oxidoreductase(Rv1360)	0.2265	1	5	5	8	1.01	3	5.2	0.961	3	6.1	1.028	3	3.5	1.026	3	7.6	0.799	3	3.8	0.874	3	0.6	1.105	3	5.7	0.777	2	3.6	7	8	0.2265	146.84	340	37.2	6.86
Q11031	Rv1361c	PPE19 (Rv1361c)	PPE family protein PPE19(PPE19)	0.1641	1	4	4	50	0.987	18	25.7	0.964	18	31.4	0.973	19	21.7	1.055	18	22.4	0.944	18	42.7	0.806	17	57.3	0.738	17	50.3	1.434	24	11.2	8	50	0.1641	1062.37	396	40	4.82
Q11032	Rv1362c	Rv1362c	membrane protein(Rv1362c)	0.15	1	2	2	10	1.028	3	14.5	0.899	3	5.7	1.04	4	7.3	1.194	3	31.9	0.989	3	0.4	1.048	3	16	1.091	3	15.8	1.002	1		3	10	0.15	198.23	220	23.5	4.75
Q11033	Rv1363c	Rv1363c	membrane protein(Rv1363c)	0.1149	1	3	3	3	0.846	2	3.2	0.87	2	5.7	1.223	2	9.5	1.189	2	0.6	0.925	2	7.6	1.078	2	0.6	0.986	2	10.2				3	3	0.1149	41.03	261	28.3	4.84
Q11034	Rv1364c	Rv1364c	sigma factor regulatory protein(Rv1364c)	0.0582	1	2	2	7	0.969	3	11.1	0.862	3	4.4	0.906	3	13.2	1.094	3	0.4	0.817	3	1.3	1.091	3	1	1.021	3	3.8	0.834	1		4	7	0.0582	351.42	653	69.5	5.02
P64833	Rv1366	Rv1366	hypothetical protein(Rv1366)	0.1795	1	3	4	11	1.012	3	17.9	0.883	3	10.4	1.048	3	2.9	1.144	5	39.4	0.886	3	7.8	0.874	3	26.9	1.001	4	19				6	11	0.1795	244.01	273	30.1	5.96
Q11037	Rv1367c	Rv1367c	hypothetical protein(Rv1367c)	0.2122	1	4	4	19	0.963	9	12.3	0.811	9	12.6	1.015	8	15.8	1.095	8	17.6	0.963	9	16.1	0.999	9	14	1.012	9	3.8	1.087	2	18	8	19	0.2122	478.79	377	41.3	7.56
P65315	Rv1368	LprF (Rv1368)	lipoprotein LprF(lprF)	0.272	1	6	6	24	0.768	9	17.4	0.763	8	17.4	1.208	9	25.9	1.123	8	24.6	0.959	9	21.7	1.198	9	35.7	1.101	8	2.8	0.934	3	2.2	11	24	0.272	596.67	261	26.8	8.76
P71801	Rv1373	Rv1373	glycolipid sulfotransferase(Rv1373)	0.1472	2	3	3	5	0.97	2	2.7	0.861	2	2.5	0.975	2	1.2	1.099	2	3.9	1.005	2	5.9	1.074	2	8.3	1.037	2	11.5	0.827	1		5	5	0.1472	159.64	326	37	6.54
P65942	Rv1379	PyrR (Rv1379)	bifunctional pyrimidine operon regulatory protein/uracil phosphoribosyltransferase(pyrR)	0.2073	1	4	4	11	0.827	5	8.8	0.808	5	4.6	1.098	5	7	1.164	5	5.2	0.868	5	5.6	1.049	5	3	0.993	5	5.1	1.078	3	5.7	7	11	0.2073	228.15	193	20.6	7.69
P65614	Rv1380	PyrB (Rv1380)	aspartate carbamoyltransferase(pyrB)	0.2132	1	6	6	30	0.955	14	21.2	0.854	14	10.9	1.029	14	16.2	1.067	14	10.6	0.875	14	20.1	0.978	14	12.2	1.057	14	18.8	1.261	3	10.6	10	30	0.2132	1243.49	319	33.8	7.14
P71809	Rv1381	PyrC (Rv1381)	dihydroorotase(pyrC)	0.293	2	6	8	34	1	13	15.2	0.966	13	6.8	0.883	13	13.7	0.946	13	7.1	0.856	13	9.5	0.864	13	13.5	0.988	13	18.8				13	34	0.293	1507.12	430	45.2	5.25
P71811	Rv1383	CarA (Rv1383)	carbamoyl-phosphate synthase small subunit(carA)	0.0585	2	2	2	2	0.829	1		0.791	1		1.004	1		1.051	1		0.873	1		1.045	1		0.991	1		1.208	1		2	2	0.0585	74.84	376	39.7	6.33
P57689	Rv1384	CarB (Rv1384)	carbamoyl-phosphate synthase large subunit(carB)	0.1399	2	10	12	24	0.963	9	21.5	0.909	9	8.5	1.021	9	4.7	1.105	9	9.1	0.975	9	4.6	1.077	9	11.5	1.071	9	10.1	3.743	2	147	18	24	0.1399	550.35	1115	118.9	5.14
P0A683	Rv1386	PE15 (Rv1386)	PE family protein PE15(PE15)	0.2745	1	2	2	10	0.785	5	27.2	0.489	4	49.8	0.737	5	14.2	1.14	4	12.4	0.711	4	20.7	0.345	2	5.8	0.509	2	8.2	1.86	4	8.6	4	10	0.2745	514.26	102	9.9	5.19
Q7D8H6	Rv1387	PPE20 (Rv1387)	PPE family protein PPE20(PPE20)	0.1002	1	3	3	18	1.088	6	9.9	1.085	6	9.2	1.036	6	9.5	1.083	6	6.8	0.678	6	17.9	0.451	6	34	0.613	6	21.9	0.932	6	11.4	5	18	0.1002	426.61	539	55.4	4.86
P0A5I5	Rv1389	Gmk (Rv1389)	guanylate kinase(gmk)	0.2596	1	1	3	4	0.79	1		0.735	1		1.249	1		1.342	1					1.098	1								4	4	0.2596	74.29	208	22.1	7.46
P66722	Rv1390	RpoZ (Rv1390)	DNA-directed RNA polymerase subunit omega(rpoZ)	0.5182	1	3	3	64	1.004	15	19.8	0.926	15	9.6	1.192	15	14.5	1.213	15	26.3	1.005	15	14.2	1.072	15	18.4	1.062	15	11.1	1.632	4	26.7	6	64	0.5182	736.15	110	11.8	4.46
P67734	Rv1391	CoaBC (Rv1391)	bifunctional phosphopantothenoylcysteine decarboxylase/phosphopantothenate--cysteine ligase(dfp)	0.3373	1	10	10	27	0.99	12	26.3	0.994	12	13	0.939	11	16.3	1.016	11	8.4	0.852	12	27.9	0.885	12	11	1.039	12	19.1	0.881	1		18	27	0.3373	628.76	418	43.5	7.17
P77899	Rv1392	MetK (Rv1392)	S-adenosylmethionine synthetase(metK)	0.8511	3	24	24	219	0.947	91	18	0.9	94	15.4	1.006	92	17.5	1.106	94	11.8	1.113	93	14.3	1.21	92	12	1.044	95	8.5	0.996	36	44.1	44	219	0.8511	5756.48	403	43	5.12
P64835	Rv1398c	VapB10 (Rv1398c)	antitoxin VapB10(vapB10)	0.1647	1	1	2	8	0.886	2	2.4	0.921	2	15.5	0.979	2	2.9	0.942	2	16	0.797	2	13.9	0.949	2	7.9	1.056	2	3.5	2.381	1		4	8	0.1647	105.89	85	9.4	6.55
P64837	Rv1401	Rv1401	membrane protein(Rv1401)	0.15	1	2	2	6	1.082	4	7.6	0.952	4	12.4	0.794	4	13.6	0.846	4	1.3	0.892	4	11.3	0.957	4	12.3	1	4	11.3	1.145	2	19.8	3	6	0.15	235.81	200	21.2	8.22
P64135	Rv1406	Fmt (Rv1406)	methionyl-tRNA formyltransferase(fmt)	0.1218	1	2	2	3	0.947	2	17.2	0.725	2	5.8	0.973	2	2	1.271	2	25.3	0.801	2	5.6	0.833	2	21.2	0.985	2	9.5				3	3	0.1218	47.13	312	32.7	9.7
P65761	Rv1408	Rpe (Rv1408)	ribulose-phosphate 3-epimerase(rpe)	0.3188	1	3	3	12	0.829	6	10.6	0.775	6	13.3	1.118	6	13.6	1.281	6	17.2	0.784	6	19.2	0.898	5	4.8	0.996	5	33.2	1.872	2	17.3	4	12	0.3188	238.08	229	23.8	4.6
P71677	Rv1409	RibG (Rv1409)	bifunctional riboflavin biosynthesis diaminohydroxyphosphoribosylaminopyrimidine deaminase/5-amino-6-(5-phosphoribosylamino) uracil reductase(ribG)	0.4484	1	9	12	27	0.946	11	8.3	0.92	11	11.2	1.06	11	6.6	1.093	11	8	0.686	11	16.4	0.75	11	17.4	1.023	11	5.3	1.625	1		19	27	0.4484	796.6	339	35.3	6.89
Q7U042	Rv1410c	Rv1410c	aminoglycosides/tetracycline-transport integral membrane protein(Rv1410c)	0.0772	1	2	2	2	1.046	1		1.197	1		0.817	1		0.715	1		0.67	1		0.703	1		1.098	1					2	2	0.0772	57.74	518	54.7	7.44
P0A5I9	Rv1411c	LprG (Rv1411c)	lipoprotein LprG(lprG)	0.4025	1	6	6	60	0.88	13	14.5	0.854	13	16.7	1.021	13	13.1	1.065	13	13.1	0.727	14	17.6	0.904	13	15.2	1.142	13	9.4	0.978	6	7.5	10	60	0.4025	703.27	236	24.5	7.99
P65328	Rv1412	RibE (Rv1412)	riboflavin synthase(ribC)	0.3184	1	4	5	10	0.89	4	3.4	0.944	4	10.8	0.963	4	4.9	0.963	4	6.5	0.762	4	1.6	0.865	4	6.5	1.049	4	3.7	1.096	2	4.5	7	10	0.3184	225.43	201	21.3	5.15
P0A5V1	Rv1415	RibA2 (Rv1415)	bifunctional riboflavin biosynthesis GTP cyclohydrolase II/3,4-dihydroxy-2-butanone 4-phosphate synthase(ribA2)	0.2871	1	8	10	33	0.924	15	23.8	0.919	14	13.8	0.992	15	12.8	1.06	14	10.1	0.852	15	18.4	0.919	15	9	1.013	15	10.7	0.772	2	36.1	17	33	0.2871	734.01	425	46	5.78
P66035	Rv1416	RibH (Rv1416)	6,7-dimethyl-8-ribityllumazine synthase(ribH)	0.6375	1	6	6	33	0.907	10	7.2	0.849	10	8.8	1.066	11	9.2	1.145	11	9	0.749	10	7.5	0.889	10	8.7	1.057	10	10.1	1.083	5	15.4	10	33	0.6375	997.98	160	16.4	5.49
P64847	Rv1417	Rv1417	membrane protein(Rv1417)	0.0519	1	1	1	1	0.913	1		0.853	1		0.979	1		1.048	1		1.042	1		0.997	1		0.874	1					1	1	0.0519	22.65	154	16.4	8.92
P65317	Rv1418	LprH (Rv1418)	lipoprotein LprH(lprH)	0.0746	1	2	2	4	0.953	3	14.2	0.981	3	32.2	0.858	3	5.5	0.833	3	37.1	1.013	3	2.6	1.242	3	13.8	1.168	3	5.7	1.031	3	1.9	2	4	0.0746	64.37	228	24.3	8.4
P67427	Rv1420	UvrC (Rv1420)	excinuclease ABC subunit UvrC(uvrC)	0.0155	1	1	1	1	1.027	1		1.78	1		1.134	1		0.654	1		1.555	1		1.712	1		1.131	1					1	1	0.0155	25.99	646	71.6	8.27
P67106	Rv1421	Rv1421	hypothetical protein(Rv1421)	0.1761	1	3	3	22	1.072	11	15	0.947	11	7.6	0.949	12	13.5	1.104	12	8.9	1.198	11	11.2	1.254	12	17.2	1.118	12	8.2	0.786	2	51.7	5	22	0.1761	726.24	301	32.9	6.98
P71691	Rv1422	Rv1422	hypothetical protein(Rv1422)	0.231	1	4	4	10	1.094	4	27.8	0.991	4	7.1	1.158	4	6.4	1.224	4	20.1	1.085	4	9.4	0.992	4	5.2	0.989	4	4				7	10	0.231	279.98	342	35.8	6.76
Q7U040	Rv1423	WhiA (Rv1423)	transcriptional regulator WhiA(whiA)	0.3477	1	9	9	46	0.955	20	11.3	0.909	20	14.7	1.03	21	13.4	1.097	21	8.8	1.177	20	9.9	1.382	21	7.3	1.067	21	7.4	1.157	4	64.3	16	46	0.3477	1472.71	325	34.9	9.95
P71694	Rv1425	Rv1425	diacyglycerol O-acyltransferase(Rv1425)	0.0392	1	1	1	4	1.053	2	35.3	0.86	2	19.2	1.058	2	10.1	1.295	2	25.7	0.784	2	8.5	0.959	2	15	1.289	2	62.8				2	4	0.0392	65.82	459	50	6.13
P64179	Rv1436	Gap (Rv1436)	glyceraldehyde 3-phosphate dehydrogenase(gap)	0.6844	1	15	16	241	0.862	66	11.6	0.843	67	10.5	1.058	66	14.7	1.123	67	10.7	1.109	67	12.9	1.335	67	15.9	1.064	69	7.8	1.197	31	40.5	29	241	0.6844	4591.98	339	35.9	5.45
P65701	Rv1437	Pgk (Rv1437)	phosphoglycerate kinase(pgk)	0.7063	1	19	20	122	0.909	46	17.4	0.872	47	14.7	1.014	47	17.2	1.092	48	24.7	1.015	46	12.4	1.155	48	18.4	1.057	48	9.3	1.126	16	20.8	34	122	0.7063	3538.27	412	42.5	5
P66941	Rv1438	TpiA (Rv1438)	triosephosphate isomerase(tpi)	0.7011	2	16	16	122	0.946	43	15.5	0.901	43	17.2	0.98	43	22.2	1.071	43	16.1	1.018	43	18.1	1.135	43	16.5	1.046	43	8.5	1.361	15	38.4	30	122	0.7011	2481.52	261	27.4	5.92
P63339	Rv1445c	Pgl (Rv1445c)	6-phosphogluconolactonase(devB)	0.417	1	8	9	24	0.987	11	15.6	0.965	11	15.3	1.031	11	12.4	1.131	11	4.8	1.227	11	13.8	1.223	11	12.9	1.029	11	4.6	0.997	2	16.3	13	24	0.417	603.98	247	25.8	5.41
P0A585	Rv1447c	Zwf2 (Rv1447c)	glucose-6-phosphate 1-dehydrogenase(zwf2)	0.323	1	11	13	38	0.925	15	11.9	0.867	15	7.9	1.003	15	9.7	1.111	15	13.1	1.116	15	7.4	1.339	15	13	1.096	15	10.5	0.601	1		20	38	0.323	766.91	514	57.3	5.76
O06812	Rv1448c	Tal (Rv1448c)	transaldolase(tal)	0.681	2	22	24	120	0.919	53	15.2	0.889	52	19.8	1.047	54	18.2	1.18	52	13.2	1.397	54	19.5	1.6	54	19.1	1.071	55	8.9	1.08	36	32.8	39	120	0.681	2999.06	373	40.7	5.05
O06811	Rv1449c	Tkt (Rv1449c)	transketolase(tkt)	0.5671	2	28	28	266	0.927	101	13.1	0.902	101	14.9	1	102	16.5	1.073	103	12.8	1.091	101	17.1	1.187	102	19.2	1.048	102	13.7	1.205	43	35.1	54	266	0.5671	6871.99	700	75.5	5.15
A1QRH1	Rv1451	CtaB (Rv1451)	protoheme IX farnesyltransferase(Rv1451)	0.0487	2	1	1	2	1.086	1		0.902	1		1.136	1		1.367	1		0.696	1		0.728	1		1.135	1					2	2	0.0487	73.32	308	33.5	10.27
P67125	Rv1461	Rv1461	hypothetical protein(Rv1461)	0.1478	1	10	10	19	0.944	11	6.9	0.873	9	7.7	1.045	10	10.4	1.151	8	10.1	0.899	10	12.5	1.006	9	6.8	1.031	9	11.5	1.127	1		14	19	0.1478	374.65	846	94.1	6.39
O53153	Rv1462	Rv1462	hypothetical protein(Rv1462)	0.4887	2	12	12	51	0.869	23	13.4	0.912	23	12	1.031	23	21.2	1.071	23	10.4	0.755	23	16.2	0.873	22	13.2	1.007	22	11	1.105	4	20.6	23	51	0.4887	1348.55	397	42.5	5.34
P63517	Rv1464	Csd (Rv1464)	cysteine desulfurase(csd)	0.4724	1	12	12	56	0.889	20	24.6	0.989	22	18.7	1.07	20	13.7	1.023	22	11.3	1.066	21	20.2	1.125	19	25	1.025	20	8.7	1.159	12	17.2	22	56	0.4724	1821.22	417	44.6	6.11
P64853	Rv1480	Rv1480	hypothetical protein(Rv1480)	0.6057	1	15	16	57	1.009	24	22	0.959	24	17.4	1.018	25	11	1.146	24	15.1	0.888	24	15.9	0.846	25	11	1.054	25	11.5	0.945	4	57.8	23	57	0.6057	1298.55	317	34.3	8.02
A1KIS1	Rv1481	Rv1481	membrane protein(Rv1481)	0.0896	2	3	3	9	0.879	4	12.8	0.857	4	6	1.152	4	4.6	1.192	4	3.3	0.73	4	11.4	0.887	4	6.8	0.962	4	7.6	1.2	1		6	9	0.0896	153.9	335	36	9.33
P0A5Y5	Rv1483	FabG1 (Rv1483)	3-oxoacyl-ACP reductase FabG(fabG1)	0.4453	1	8	8	49	0.862	18	20.5	0.998	19	28.2	0.994	18	23.7	1.031	19	17.5	0.943	19	22.1	1.07	18	24.4	1.026	19	10	1.031	1		13	49	0.4453	1329.04	247	25.7	8.7
P0A5Y7	Rv1484	InhA (Rv1484)	NADH-dependent enoyl-[ACP] reductase(inhA)	0.7026	1	11	12	70	0.964	25	16.9	0.914	24	13.1	1.047	27	16	1.1	25	11.9	1.106	27	15.9	1.145	27	16.8	1.071	28	12.6	1.661	6	10.9	22	70	0.7026	2269.99	269	28.5	6.13
P0A577	Rv1485	HemH (Rv1485)	ferrochelatase(hemZ)	0.064	1	1	1	6	0.862	1		0.753	1		1.015	1		1.163	1		0.996	1		1.252	1		1.084	1		0.806	1		2	6	0.064	68.69	344	37.1	6.05
P59980	Rv1486c	Rv1486c	hypothetical protein(Rv1486c)	0.0451	2	1	1	1																									1	1	0.0451	32.29	288	30.1	5.11
P63693	Rv1488	Rv1488	hypothetical protein(Rv1488)	0.5092	1	15	15	74	0.903	30	16.3	0.898	32	14.2	0.942	28	13	1.019	29	11.2	1.035	32	19.2	1.092	29	20.2	1.05	31	11.8	1.276	5	32.8	26	74	0.5092	1459.29	381	41.3	6.38
P67117	Rv1491c	Rv1491c	TVP38/TMEM64 family membrane protein(Rv1491c)	0.0238	1	1	1	3	0.922	2	10.5	0.849	2	3.6	1.004	2	6.3	1.089	2	0.5	1.184	2	5.9	1.409	2	1.2	1.096	2	3.4	1.347	2	5.4	1	3	0.0238	48.48	252	26.6	11.12
P65486	Rv1492	MutA (Rv1492)	methylmalonyl-CoA mutase small subunit(mutA)	0.1496	1	5	5	24	0.911	5	14.3	0.877	5	9.7	1.035	5	32.2	1.057	5	25.9	0.771	5	12.4	0.979	5	27.9	1.077	5	1.8	1.154	1		7	24	0.1496	782.17	615	64.7	5.53
P65488	Rv1493	MutB (Rv1493)	methylmalonyl-CoA mutase large subunit(mutB)	0.0827	1	4	4	7	1.049	2	18.2	0.901	2	44.6	1.313	2	3.6	1.529	2	21.3	0.92	2	44.1	0.767	2	5.8	0.874	2	18.5				5	7	0.0827	221.18	750	80.6	5.86
P0A5E9	Rv1494	MazE4 (Rv1494)	antitoxin MazE4(mazE4)	0.44	1	1	2	6	1.172	1					1.422	1					1.408	1		1.119	1		0.931	1					3	6	0.44	83.44	100	11.2	9.32
P64859	Rv1495	MazF4 (Rv1495)	mRNA interferase MazF4(mazF4)	0.0857	1	1	1	3	0.994	1		0.855	1		0.986	1		1.147	1		0.896	1		1.013	1		1.124	1		0.758	1		2	3	0.0857	100.54	105	11.4	8.18
P63577	Rv1496	Rv1496	transport system kinase(Rv1496)	0.0808	1	2	2	5	0.938	2	15.8	0.898	2	7.9	1.189	2	15.2	1.242	2	7.4	0.796	2	11.9	1.061	2	14.5	1.251	2	10.5				3	5	0.0808	128	334	36.2	7.8
P71779	Rv1498c	Rv1498c	methyltransferase(Rv1498c)	0.1268	1	3	3	7	0.902	3	15.7	0.777	3	11.9	0.933	3	15.7	1.084	3	39.1	0.974	3	14	0.977	3	32.1	1.017	3	10.5	1.112	1		6	7	0.1268	179.6	205	23.1	6.52
P71781	Rv1500	Rv1500	glycosyltransferase(Rv1500)	0.038	1	1	1	2	1.019	1		0.877	1		0.873	1		1.014	1		0.867	1		0.882	1		1.036	1					2	2	0.038	63.27	342	38.1	8.62
P67770	Rv1501	Rv1501	hypothetical protein(Rv1501)	0.033	1	1	1	4	1.009	2	15.3	0.834	2	0.6	0.854	2	29.4	1.033	2	13.1	0.837	2	4.7	0.933	2	23.7	1.125	2	3.4	0.923	1		2	4	0.033	102.32	273	30.9	6.65
P71786	Rv1507c	Rv1507c	hypothetical protein(Rv1507c)	0.2468	1	5	5	10	1.095	4	20.9	0.847	4	2.7	0.857	4	9.3	1.028	5	27.2	1.071	4	13.8	1.093	4	15.5	1.093	4	17.5				8	10	0.2468	204.59	231	27.1	6.23
P71793	Rv1514c	Rv1514c	glycosyltransferase(Rv1514c)	0.0649	1	1	1	2										1.005	1														2	2	0.0649	72.25	262	28.9	7.87
Q50586	Rv1521	FadD25 (Rv1521)	fatty-acid--CoA ligase FadD25(fadD25)	0.3362	1	12	16	65	0.871	17	14	0.906	16	16.7	1.078	18	11.8	1.081	17	9.3	0.788	17	19.2	0.891	18	12.6	1.039	18	14.7	0.608	1		27	65	0.3362	1433.77	583	63.1	5.38
P64865	Rv1524	Rv1524	glycosyltransferase(Rv1524)	0.0386	2	1	1	6	1.058	3	31.3	1.101	3	23.3	0.803	3	3.7	0.956	3	7.8	0.934	3	22.7	1.033	3	9	1.236	3	0.9				2	6	0.0386	127.64	414	44.3	7.23
O06179	Rv1533	Rv1533	monooxygenase(Rv1533)	0.1973	1	6	6	28	0.909	13	13.9	0.854	12	19.5	0.945	13	10.5	0.967	12	23	0.662	13	26.7	0.747	13	16	1.076	13	8.3	1.051	3	7.1	12	28	0.1973	775.04	375	39.6	6.06
Q10765	Rv1536	IleS (Rv1536)	isoleucine--tRNA ligase(ileS)	0.2843	2	21	21	67	0.926	29	25.4	0.863	28	11.8	1.01	28	16.3	1.074	28	16.9	0.583	27	15.7	0.679	27	20.3	1.051	25	8.1	1.201	7	27	36	67	0.2843	1370.85	1041	117.3	5.21
P63986	Rv1537	DinB1 (Rv1537)	DNA polymerase IV(dinX)	0.0855	1	2	2	5	0.61	1		0.853	1		1.244	1		0.889	1		0.741	1		1.264	1		1.04	1					3	5	0.0855	291.76	468	49.7	6.27
P63628	Rv1538c	AnsA (Rv1538c)	L-aparaginase(ansA)	0.2127	1	5	5	16	0.915	9	9.6	0.89	9	11.6	1.006	9	21.1	0.977	9	27.8	0.967	9	17.1	1.136	9	6.1	1	9	29.7	2.102	1		9	16	0.2127	438.32	315	31.7	5.15
P0A5T2	Rv1540	Rv1540	RNA pseudouridine synthase(Rv1540)	0.0357	1	1	1	4	1.004	2	9.7	0.937	2	7.1	0.943	2	4	1.011	2	21	1.082	2	11	1.151	2	19.6	1.068	2	20.9				2	4	0.0357	130.11	308	33	8.46
P66779	Rv1543	Rv1543	oxidoreductase(Rv1543)	0.6158	1	15	15	87	0.938	37	18.6	0.972	38	18.1	0.995	36	26.8	0.992	36	13.4	1.631	37	16.4	1.882	37	26.1	1.061	38	7.8	1.214	11	44.8	27	87	0.6158	2384.48	341	36.8	8.98
P64873	Rv1546	Rv1546	hypothetical protein(Rv1546)	0.0839	1	1	1	5	0.976	2	11.3	1.047	2	26.5	0.915	2	4.5	0.853	2	19.5	0.938	2	20.1	0.934	2	2.9	0.972	2	11.6	1.751	1		2	5	0.0839	97.77	143	15.3	6.8
P63978	Rv1547	DnaE1 (Rv1547)	DNA polymerase III subunit alpha(dnaE1)	0.19	1	13	13	29	0.958	14	27.6	0.992	14	23.3	1.114	14	26.4	0.987	15	28.7	0.834	14	11.7	0.908	14	22.6	1.06	14	16.4	0.647	2	44.7	20	29	0.19	725.22	1184	129.2	5.81
P67436	Rv1556	Rv1556	HTH-type transcriptional regulator(Rv1556)	0.2574	1	3	3	11	0.951	5	24.6	0.79	5	13.8	0.919	5	7.7	0.991	5	9.7	0.85	5	15	0.887	5	34.5	1.002	5	3	0.493	1		6	11	0.2574	242.96	202	22.3	6.2
P64875	Rv1558	Rv1558	hypothetical protein(Rv1558)	0.7027	1	9	9	31	0.903	15	12.2	0.873	15	8.8	1.06	15	27.4	1.11	15	8.3	0.936	15	6.7	1.143	16	17.8	1.084	16	6.2	1.114	8	20.7	16	31	0.7027	542.67	148	16.3	8.34
P66898	Rv1559	IlvA (Rv1559)	threonine dehydratase IlvA(ilvA)	0.2308	1	8	8	49	0.957	23	17.9	0.88	23	25.4	0.969	22	16.4	1.105	22	16.8	0.972	23	12.7	1.133	22	10.3	1.076	22	17.8	1.327	4	11.9	14	49	0.2308	1062.62	429	45	4.75
Q10769	Rv1562c	TreZ (Rv1562c)	malto-oligosyltrehalose trehalohydrolase(treZ)	0.0431	1	1	1	3	0.829	1		0.871	1		1.021	1		0.971	1		0.785	1		1.13	1		1.193	1					1	3	0.0431	39.63	580	64	5.85
Q10768	Rv1563c	TreY (Rv1563c)	maltooligosyl trehalose synthase(treY)	0.0327	1	2	2	4	1.132	2	0.5	1.005	2	6.8	0.674	2	56	0.759	2	48.5	1.22	2	20.9	1.127	2	15.6	1.046	2	4.6				4	4	0.0327	179.6	765	82.7	6.18
P0A4Y5	Rv1564c	GlgX (Rv1564c)	maltooligosyl trehalose synthase(treX)	0.0874	1	4	5	13	0.883	5	4.9	0.871	5	24.6	1.076	5	12.5	1.156	5	10.6	0.865	5	17.8	1.043	5	14.6	1.166	5	6.8				8	13	0.0874	330.5	721	81	5.25
P0A4X7	Rv1568	BioA (Rv1568)	adenosylmethionine--8-amino-7-oxononanoate aminotransferase BioA(bioA)	0.1899	1	2	3	5	0.929	2	16.4	0.879	2	69.7	1.173	2	50.1	1.24	2	0.7	0.956	2	57.7	1.209	2	33.1	1.175	2	5	0.861	1		4	5	0.1899	72.56	437	46.3	6.29
P0A4X5	Rv1569	BioF1 (Rv1569)	8-amino-7-oxononanoate synthase(bioF1)	0.1218	1	3	3	7	0.991	4	30.5	0.948	4	5.4	1.021	4	38.2	0.989	4	16.7	0.73	4	2.5	0.799	4	12	0.98	4	12.2				5	7	0.1218	245.9	386	40	8.31
P0A507	Rv1589	BioB (Rv1589)	biotin synthetase(bioB)	0.1547	1	3	3	23	0.856	4	13.7	0.79	3	0.3	0.973	4	12	1.105	3	1.6	0.828	4	11.8	1.246	3	5.3	1.225	3	22.4				5	23	0.1547	360.74	349	37.5	4.86
P64881	Rv1590	Rv1590	hypothetical protein(Rv1590)	0.1646	1	1	1	2	1.298	1		0.775	1		0.63	1		1.055	1		0.512	1		0.46	1		1.164	1					2	2	0.1646	105.68	79	8.6	8.78
P0A5F3	Rv1591	Rv1591	transmembrane protein(Rv1591)	0.1554	1	2	2	7	0.93	3	13.4	0.853	3	13	1.065	3	9.2	1.062	3	36.6	1.354	3	62.2	1.115	3	76.5	1.064	3	13.9	0.221	1		3	7	0.1554	111.21	193	20.3	6.95
O06598	Rv1592c	Rv1592c	hypothetical protein(Rv1592c)	0.2758	1	5	5	55	1.022	7	22.5	0.926	9	10.8	1.084	7	39.8	0.982	10	20.9	1.562	9	53.8	1.723	7	15.4	1.051	11	34.1				9	55	0.2758	1765.07	446	48	6.02
P65498	Rv1594	NadA (Rv1594)	quinolinate synthetase A(nadA)	0.4728	1	12	12	51	0.984	25	21.7	0.908	25	27.8	1.024	26	18.9	1.133	26	21.6	0.97	25	31.9	0.987	25	23	0.988	24	20.2	1.824	4	83.9	21	51	0.4728	1491.68	349	37.4	5.81
P65500	Rv1595	NadB (Rv1595)	L-aspartate oxidase(nadB)	0.1082	1	4	4	14	1.056	8	31.4	1.107	8	26.5	0.911	8	11	0.994	8	17.3	0.964	7	23.3	0.846	8	11.1	1.012	7	12.7	0.871	1		7	14	0.1082	590.53	527	53.8	6.73
O06594	Rv1596	NadC (Rv1596)	nicotinate-nucleotide pyrophosphatase(nadC)	0.5719	1	11	11	93	0.983	30	20.6	0.902	30	18.5	1.028	31	28.2	1.085	31	13.3	0.838	30	17	0.895	31	20.5	1.042	30	12	1.281	14	27.9	20	93	0.5719	2845.45	285	29.9	5.26
P63951	Rv1599	HisD (Rv1599)	histidinol dehydrogenase(hisD)	0.2694	1	6	6	18	0.872	9	7.2	0.822	9	25.8	0.88	9	19.4	1.055	9	21.7	0.732	9	9.3	0.868	9	17.1	0.991	9	8.2	1.306	1		11	18	0.2694	476.75	438	45.4	5.02
P0A679	Rv1600	HisC (Rv1600)	histidinol-phosphate aminotransferase(hisC1)	0.1868	1	6	6	23	0.94	8	10.6	0.911	8	11.5	1.029	8	11.9	1.045	8	18.7	0.876	8	15.3	1.007	8	16.3	1.056	8	7.6	0.739	1		10	23	0.1868	445.9	380	40.6	5.44
P64369	Rv1601	HisB (Rv1601)	imidazole glycerol-phosphate dehydratase(hisB)	0.2429	1	3	3	11	0.913	4	5.6	1.123	4	4.6	1.29	4	7	1.032	4	5.4	0.907	4	4.6	1.207	4	4.9	1.129	4	3.2	1.173	3	4.1	5	11	0.2429	233.98	210	22.8	6.86
P60579	Rv1603	HisA (Rv1603)	1-(5-phosphoribosyl)-5-((5-phosphoribosylamino)methylideneamino)imidazole-4-carboxamide isomerase(hisA)	0.1148	2	3	3	12	0.919	6	20.2	0.898	6	11.7	1.08	6	2.5	1.077	6	13	0.821	6	15.5	0.903	6	12.2	0.95	6	12.5	1.48	1		6	12	0.1148	344.52	244	25.6	4.83
O53908	Rv1605	HisF (Rv1605)	imidazole glycerol phosphate synthase subunit HisF(hisF)	0.2996	2	3	3	10	1.744	3	47.5	2.165	1		0.562	3	4.1	0.613	1		1.46	3	20.1	0.933	3	38.1	1.178	3	14.6				5	10	0.2996	535.54	267	27.2	4.89
O53911	Rv1608c	BcpB (Rv1608c)	peroxiredoxin(bcpB)	0.539	1	7	7	40	1.061	17	11.7	0.907	16	7.7	0.967	17	21.7	1.124	17	22.4	1.074	17	10	1.049	17	13.7	1.061	18	13.9	0.785	1		13	40	0.539	1164.81	154	16.9	9.13
P67002	Rv1609	TrpE (Rv1609)	anthranilate synthase component I(trpE)	0.3818	1	15	15	56	0.929	25	10.5	0.847	25	11.5	0.956	25	9.7	1.044	25	10.3	0.962	25	11.8	1.039	25	16.6	1.052	25	8	1.373	13	12.8	26	56	0.3818	1435.98	516	55.8	5.16
P0A633	Rv1611	TrpC (Rv1611)	indole-3-glycerol phosphate synthase(trpC)	0.5147	1	15	15	65	0.933	31	12.3	0.882	31	12	1.035	31	11.6	1.093	31	9.9	1.11	31	13.7	1.182	31	15.3	1.041	31	8.2	1.432	13	45	25	65	0.5147	1542.81	272	28	5.25
P66985	Rv1612	TrpB (Rv1612)	tryptophan synthase subunit beta(trpB)	0.346	1	10	10	76	0.9	30	23	0.858	31	15	1.025	30	13.5	1.064	30	20.5	0.97	31	15.2	1.164	30	28.4	1.032	31	15	0.975	7	65.8	17	76	0.346	1987.89	422	44.6	5.66
P66981	Rv1613	TrpA (Rv1613)	tryptophan synthase subunit alpha(trpA)	0.5481	1	11	11	31	0.937	11	6.1	0.904	11	8.1	0.994	12	9.8	1.038	13	10.9	1.097	11	9.6	1.216	12	7.9	1.028	13	6.7	1.186	7	48.5	18	31	0.5481	987.6	270	27.7	5.06
Q7VEW5	Rv1614	Lgt (Rv1614)	prolipoprotein diacylglyceryl transferase(lgt)	0.1624	1	4	4	16	1.017	9	8.4	0.94	9	20.1	0.974	9	12.4	1.033	9	19.5	1.019	9	20.9	1.05	9	20.3	1.06	9	10.1	1.305	2	31.9	7	16	0.1624	326.57	468	50.4	4.83
O06134	Rv1617	PykA (Rv1617)	pyruvate kinase(pykA)	0.6377	1	23	23	138	0.908	56	13.1	0.887	54	17.4	1.035	55	13.4	1.059	53	14.2	0.976	55	17.8	1.138	56	17.2	1.031	55	12	1.021	15	30	41	138	0.6377	4638.39	472	50.7	5.68
P0A4Y1	Rv1625c	Cya (Rv1625c)	adenylate cyclase(cya)	0.1761	1	4	5	8	0.913	3	11.5	0.829	3	1.2	1.126	3	5.6	1.007	3	38.9	0.878	3	26.8	0.991	3	44.8	1.057	3	3.8	1.261	1		8	8	0.1761	333.13	443	47.3	6.27
O06143	Rv1626	Rv1626	two-component system transcriptional regulator(Rv1626)	0.6634	1	11	11	58	0.913	26	7.9	0.861	25	10.2	1.001	26	10.5	1.094	25	14	0.983	25	9.2	1.092	26	12.6	1.031	25	7.4	1.441	11	34	21	58	0.6634	1702.11	205	22.7	5.11
P0A551	Rv1629	PolA (Rv1629)	DNA polymerase I(polA)	0.2268	1	16	17	55	0.945	25	16	0.889	25	13.3	1.054	24	15.3	1.102	24	12	0.946	25	13.6	1.087	24	17.9	1.07	24	10.4	1.217	11	20.8	30	55	0.2268	1176.15	904	98.4	5.19
O06147	Rv1630	RpsA (Rv1630)	30S ribosomal protein S1(rpsA)	0.6694	1	30	31	288	0.906	130	17.2	0.857	128	16.7	1.09	130	14.6	1.155	129	10.9	0.877	127	13.6	1.031	129	13.3	1.044	126	7.5	1.226	67	35.1	55	288	0.6694	5662.78	481	53.2	4.93
P63827	Rv1631	CoaE (Rv1631)	dephospho-CoA kinase CoaE(coaE)	0.1548	1	5	6	20	0.962	8	18.1	0.875	8	14.1	0.911	8	10.3	0.982	8	11	0.749	8	8.2	0.824	7	9.2	1.037	7	9.1				10	20	0.1548	585.05	407	44.6	6.42
P67423	Rv1633	UvrB (Rv1633)	excinuclease ABC subunit UvrB(uvrB)	0.0702	1	4	4	11	1.017	5	23.7	1.016	5	14.6	1.083	5	4.3	1.009	5	8.7	0.972	5	8.3	0.993	5	31	1.036	5	2.9	1.016	3	1.6	8	11	0.0702	332.56	698	78	5.17
O06153	Rv1636	TB15.3 (Rv1636)	iron-regulated universal stress protein(TB15.3)	0.8836	1	10	12	152	0.949	67	17.3	0.903	66	18.6	1.03	66	21.7	1.078	65	19.8	0.806	68	18	0.895	64	23.4	1.059	63	11.8	1.395	14	39	20	152	0.8836	4722.07	146	15.3	5.83
P63381	Rv1638	UvrA (Rv1638)	excinuclease ABC subunit UvrA(uvrA)	0.2222	1	16	17	63	0.933	26	11.6	0.886	27	14.9	1.083	26	19.1	1.161	26	15.5	0.974	27	25.4	1.104	26	17.4	1.054	26	10.8	1.123	7	17.7	28	63	0.2222	1956.5	972	106.1	6.89
A1KJ57	Rv1640c	LysX (Rv1640c)	bifunctional lysine--tRNA ligase/phosphatidylglycerol lysyltransferase(lysX)	0.1084	3	8	9	21	0.977	7	20	0.89	7	11.3	1.001	7	2.9	1.074	7	15.5	0.879	7	4.6	0.859	7	19.1	1.031	7	13.1	2.301	1		15	21	0.1084	625.14	1172	128.1	7.77
P65136	Rv1641	InfC (Rv1641)	initiation factor IF-3(infC)	0.6716	1	12	13	47	0.867	23	15.2	0.921	23	17.9	1.11	23	15.4	1.116	23	8.7	0.681	23	19.1	0.861	23	25.2	1.095	23	8.6	1.081	7	49.2	22	47	0.6716	819.42	201	22.3	9.79
P66272	Rv1642	RpmI (Rv1642)	50S ribosomal protein L35(rpmI)	0.2656	1	3	3	9	0.845	6	14.7	0.794	6	6.4	1.237	6	8	1.313	6	11.1	0.985	6	13.7	1.198	6	22.7	1.117	6	2	0.962	5	50.6	5	9	0.2656	187.7	64	7.2	12.25
P66106	Rv1643	RplT (Rv1643)	50S ribosomal protein L20(rplT)	0.5659	1	7	7	35	0.882	16	11	0.856	17	10.4	0.992	16	25	1.092	17	16.7	0.863	17	9.2	1.018	16	15.3	1.057	17	6.6	1.138	5	63.3	14	35	0.5659	866.45	129	14.5	11.09
P94984	Rv1649	PheS (Rv1649)	phenylalanine--tRNA ligase subunit alpha(pheS)	0.217	2	5	5	20	0.98	12	33.3	0.842	12	16.7	0.991	12	48	1.129	12	19	1.423	12	70.4	1.108	12	68.7	0.978	12	25.2	2.181	6	13	8	20	0.217	471.91	341	37.3	5.55
P94985	Rv1650	PheT (Rv1650)	phenylalanine--tRNA ligase subunit beta(pheT)	0.3995	2	22	22	73	0.991	31	9.8	0.895	31	13.7	1	30	10	1.075	30	7.8	1.104	31	15.7	1.128	31	11.9	1.029	31	8	1.15	13	63	37	73	0.3995	1759.63	831	88.3	5.33
P63563	Rv1652	ArgC (Rv1652)	N-acetyl-gamma-glutamyl-phoshate reductase(argC)	0.2472	1	6	6	13	0.777	6	10.2	0.842	6	24.8	1.115	6	28.4	1.017	6	11.2	0.78	6	8.9	1.005	6	17.7	0.995	6	8.7	1.167	2	8.5	11	13	0.2472	329.14	352	36.3	6.71
P0A4Y7	Rv1654	ArgB (Rv1654)	acetylglutamate kinase(argB)	0.4388	1	6	6	13	0.861	5	30.5	0.691	4	19.5	1.092	5	42.9	1.379	4	26.3	0.653	5	28.4	0.754	5	7.7	1.18	5	27.8				8	13	0.4388	323.55	294	30.9	5.78
P63569	Rv1655	ArgD (Rv1655)	acetylornithine aminotransferase(argD)	0.17	1	5	5	23	1	11	10.5	0.89	11	21	0.874	11	22.6	0.916	11	25.8	0.827	11	15.1	0.829	11	28.7	1.035	11	30.1	0.718	3	33.2	10	23	0.17	1031.59	400	40.9	6.52
P0A5M9	Rv1656	ArgF (Rv1656)	ornithine carbamoyltransferase(argF)	0.1954	1	5	5	22	0.958	8	5.1	0.95	8	8.5	0.982	8	7.5	1.003	8	10.8	0.768	8	15.1	0.814	9	24.1	0.985	9	11.9	1.067	4	36.5	9	22	0.1954	648.81	307	33	5.41
P63643	Rv1658	ArgG (Rv1658)	argininosuccinate synthase(argG)	0.5678	1	13	13	79	0.901	35	13.6	0.856	35	19.1	1.079	35	16.2	1.09	36	13.8	0.93	35	17.2	1.145	35	18.4	1.065	35	11.3	0.962	8	35.8	24	79	0.5678	2074.88	398	43.7	5.43
P0A4Z1	Rv1659	ArgH (Rv1659)	argininosuccinate lyase(argH)	0.0957	1	2	2	16	0.886	3	19.1	0.702	3	5.8	0.826	4	26.7	1.085	3	28.2	0.707	3	19.6	1.276	3	3.6	1.463	3	6.1				4	16	0.0957	764.06	470	49.7	5.3
P63720	Rv1666c	Cyp139 (Rv1666c)	cytochrome P450 Cyp139(cyp139)	0.0628	1	3	3	4	1.109	2	20.1	1.095	2	37.5	0.968	2	1.2	0.981	2	15.2	1.37	2	18	1.236	2	35.4	1.001	2	37.7				4	4	0.0628	151.54	430	47.8	9.69
P67612	Rv1689	TyrS (Rv1689)	tyrosine--tRNA ligase(tyrS)	0.2665	1	7	7	26	1.061	10	23.9	0.899	10	9.3	0.972	10	15.3	1.116	10	17.9	0.852	10	11.2	0.911	10	14.2	1.041	10	13.9	0.979	4	3.4	13	26	0.2665	454.96	424	46.3	6.48
P0A5S7	Rv1695	PpnK (Rv1695)	inorganic polyphosphate/ATP-NAD kinase(ppnK)	0.1238	1	4	4	11	1	5	10.2	1	5	11.4	1.132	5	14.8	1.157	5	23.3	0.893	4	2.1	1.062	5	15.4	1.101	4	3	0.563	1		6	11	0.1238	289.99	307	32.9	5.44
P0A5U7	Rv1696	RecN (Rv1696)	DNA repair protein RecN(recN)	0.1465	1	4	5	12	0.97	5	3.6	0.878	4	16	0.941	5	13.9	1.055	4	18.1	1.016	5	26	1.047	5	5.8	0.966	5	20.9	0.863	1		9	12	0.1465	350.97	587	62.2	5.27
P64884	Rv1698	MctB (Rv1698)	copper transporter MctB(mctB)	0.0732	1	2	2	9	0.945	5	20.9	0.863	5	8.9	0.98	5	23.3	1.035	5	5.3	0.793	5	5	0.923	5	22.2	1.079	5	9.6	0.996	1		4	9	0.0732	148.25	314	32.4	5.48
P0A5U3	Rv1699	PyrG (Rv1699)	CTP synthase(pyrG)	0.3345	1	12	12	46	0.882	21	9	0.817	21	8.1	0.958	21	9.4	1.042	21	8.1	0.985	21	6.7	1.157	21	12.7	1.008	21	7.1	1.007	10	24.8	21	46	0.3345	1038.4	586	63.6	5.68
P67637	Rv1701	XerD (Rv1701)	tyrosine recombinase XerD(Rv1701)	0.1415	1	2	2	4	1.283	2	12.4	1.212	2	11.2	0.709	1		0.745	1		1.66	2	13.3	1.552	1		1.01	1					4	4	0.1415	156.92	311	33.5	10.26
O33207	Rv1708	Rv1708	initiation inhibitor protein(Rv1708)	0.239	1	5	6	20	1.046	10	5	0.923	10	18.9	0.958	10	17.4	1.035	10	20.3	1.02	10	17	0.95	10	13.5	1.037	10	7.7	1.924	1		10	20	0.239	650.55	318	34.4	6.44
P65842	Rv1711	Rv1711	RNA pseudouridine synthase(Rv1711)	0.2126	1	3	3	7	1.051	3	26.2	0.917	3	12.7	1.063	3	5.8	1.131	3	1.7	0.933	3	8	1.096	3	1.5	1.095	3	1.1	0.76	2	69	5	7	0.2126	224.52	254	27.6	9.33
P63804	Rv1712	Cmk (Rv1712)	cytidylate kinase(cmk)	0.2	1	2	2	5	0.948	1		0.833	1		0.946	1		1.077	1		0.906	1		0.971	1		1.015	1		1.067	1		4	5	0.2	152.75	230	24.2	5.24
P64058	Rv1713	Der (Rv1713)	GTPase Der(engA)	0.0756	1	2	2	4	1.021	2	1.8	0.899	2	1.7	1.06	2	0.9	1.203	2	2.6	0.874	2	30	0.992	2	27.6	1.158	2	4.1	1.941	1		3	4	0.0756	106.56	463	49.9	7.61
Q7TZP3	Rv1731	GabD2 (Rv1731)	succinate-semialdehyde dehydrogenase(gabD2)	0.3919	1	17	18	95	0.921	47	11.3	0.841	46	16.3	1.039	46	10.4	1.169	46	14.1	0.935	46	15.5	1.073	46	15.9	1.019	46	10.2	1.21	11	63.6	32	95	0.3919	2081.99	518	55.3	7.85
P71995	Rv1737c	NarK2 (Rv1737c)	nitrate/nitrite transporter(narK2)	0.0228	1	1	1	2	0.913	1		0.891	1		0.874	1		0.895	1		0.494	1		0.534	1		0.986	1					2	2	0.0228	35.42	395	41.1	9.66
P64887	Rv1738	Rv1738	hypothetical protein(Rv1738)	0.4894	1	4	5	23	0.923	12	11	0.936	12	12.3	1.094	12	16.7	1.083	12	3.7	1.018	12	12.7	1.105	12	7.4	0.985	12	10.6	1.017	3	29.1	9	23	0.4894	557.76	94	10.6	6.68
P72001	Rv1743	PknE (Rv1743)	serine/threonine-protein kinase PknE(pknE)	0.1908	2	5	6	17	1.197	6	10.4	1.173	6	7.9	1.025	5	12.4	1.086	5	16.7	1.519	6	36.3	1.367	7	29.9	1.13	7	13.5	0.671	4	73.3	10	17	0.1908	441.69	566	60.5	6.06
P72003	Rv1746	PknF (Rv1746)	serine/threonine-protein kinase PknF(pknF)	0.1218	2	4	4	33	0.893	13	21.1	0.827	12	19.2	0.999	12	16.4	1.08	10	14.3	0.912	14	34.1	0.999	13	23.3	0.979	14	30.4	1.104	2	137.2	6	33	0.1218	837.91	476	50.6	5.99
P65337	Rv1781c	MalQ (Rv1781c)	4-alpha-glucanotransferase(malQ)	0.0124	1	1	1	1																									1	1	0.0124	32.44	724	79.7	5.71
O53933	Rv1782	EccB5 (Rv1782)	ESX-5 type VII secretion system protein EccB5(eccB5)	0.2134	1	8	10	32	1.013	16	16.7	0.926	16	12.2	0.996	15	17.6	1.061	15	11.3	0.938	16	9.7	1.014	16	19.9	1.07	16	15.5	0.728	1		15	32	0.2134	559.94	506	53.7	7.46
Q8VJW6	Rv1783	Rv1783	ESX-5 type VII secretion system protein EccC5(eccC5)	0.3329	3	34	34	165	0.963	78	18.4	0.928	77	14.5	1.022	78	11.2	1.097	77	16.8	1.008	78	17.1	1.109	75	16.7	1.07	75	8.9	1.109	8	58.4	62	165	0.3329	4317.96	1391	152.6	5.45
P63724	Rv1785c	Cyp143 (Rv1785c)	cytochrome P450 Cyp143(cyp143)	0.0229	1	1	1	2	1.111	1		1.034	1		0.735	1		0.79	1		1.621	1		1.398	1		0.958	1					2	2	0.0229	93.27	393	43.5	6.81
P0A571	Rv1793	EsxN (Rv1793)	ESAT-6 like protein EsxN(esxN)	0.9894	3	1	5	639	1.232	20	36.7	1.128	20	27.2	0.792	19	31.8	0.766	18	36.7	0.796	19	45.8	0.649	20	40.5	0.92	19	23.6	1.143	29	8.3	8	639	0.9894	13405.2	94	9.9	4.93
O53944	Rv1795	EccD5 (Rv1795)	ESX-5 type VII secretion system protein EccD(eccD5)	0.2207	1	8	8	30	0.942	16	15.1	0.869	16	5.3	1.011	16	8.4	1.013	16	10.4	0.985	16	8.6	1.154	16	11.6	1.049	16	10.6	1.35	1		14	30	0.2207	843.73	503	53.4	9.04
O53946	Rv1797	EccE5 (Rv1797)	ESX-5 type VII secretion system protein EccE(eccE5)	0.1527	1	4	6	19	0.804	5	5.4	0.888	5	3	1.183	5	14.1	1.093	5	25.2	0.854	5	3.2	1.271	5	8.8	1.06	5	2.4				10	19	0.1527	633.06	406	44.2	6.89
P63744	Rv1798	EccA5 (Rv1798)	ESX-5 type VII secretion system protein EccA(eccA5)	0.1885	1	7	7	10	0.912	4	4	0.893	4	17.4	0.883	4	43	0.997	4	13	0.849	4	24.1	0.917	4	21.3	1.195	4	3.8				10	10	0.1885	221.41	610	67.7	5.48
P59981	Rv1815	Rv1815	hypothetical protein(Rv1815)	0.0679	2	2	2	3	1.086	1		0.815	1		0.919	1		1.224	1		1.138	1		1.045	1		0.997	1		1.388	1		3	3	0.0679	61.58	221	22.8	6.11
Q50614	Rv1819c	Rv1819c	vitamin B12 transport ATP-binding protein BacA(bacA)	0.1596	1	7	8	22	0.996	11	14	0.897	11	12.6	0.944	11	10.8	1.065	11	17.3	0.68	10	43.2	0.67	11	23.7	0.91	10	22.5	0.683	1		13	22	0.1596	361.43	639	71.3	8.57
P66947	Rv1820	IlvG (Rv1820)	acetolactate synthase large subunit IlvG(ilvG)	0.3218	1	10	10	83	1.012	38	21.9	0.975	38	20	1.027	37	15.3	1.087	37	12	0.716	36	21.4	0.713	36	29.8	1.063	35	11.7	0.712	3	61.6	17	83	0.3218	1983.28	547	57.5	5.9
P66786	Rv1821	SecA2 (Rv1821)	accessory Sec system translocase SecA2(secA2)	0.552	2	29	29	158	1.011	58	28.4	0.911	58	17	1.015	60	18.1	1.091	59	9.8	1.081	59	15.6	1.18	60	18.6	1.061	61	10.2	1.076	6	37.8	48	158	0.552	4346.95	808	88.9	5.45
P63753	Rv1822	PgsA2 (Rv1822)	CDP-diacylglycerol--glycerol-3-phosphate 3-phosphatidyltransferase(pgsA2)	0.0478	1	1	1	2													1.288	1					0.772	1					1	2	0.0478	20.4	209	22.9	9.83
P64891	Rv1823	Rv1823	hypothetical protein(Rv1823)	0.0684	1	1	1	1	0.881	1		0.955	1		1.105	1		1.02	1		0.963	1		1.208	1		1.106	1					1	1	0.0684	20.92	307	31.9	8.75
P64895	Rv1825	Rv1825	hypothetical protein(Rv1825)	0.2911	1	4	5	26	1.01	10	32	0.972	10	40.4	0.938	11	29.1	0.897	11	47.3	0.877	10	11.1	1.023	10	15	1.098	9	10.4	0.598	1		7	26	0.2911	763.37	292	30.6	6.81
Q50607	Rv1826	GcvH (Rv1826)	glycine cleavage system protein H(gcvH)	0.2164	2	3	3	25	1.074	11	24.4	0.916	12	23	1.041	10	14.5	1.267	10	21	1.293	11	26.9	1.63	10	23.6	1.254	10	12.2	1.24	2	67	5	25	0.2164	617.92	134	14.2	4.15
P64897	Rv1827	GarA (Rv1827)	glycogen accumulation regulator GarA(garA)	0.8457	1	10	10	195	0.935	42	20.4	0.922	41	20.4	0.981	44	16.8	1.087	43	14	1.01	41	22.7	1.104	43	26.1	1.042	42	6.6	1.168	16	36.1	17	195	0.8457	3023.44	162	17.2	4.48
P67669	Rv1828	Rv1828	HTH-type transcriptional regulator(Rv1828)	0.0891	1	2	2	9	0.855	4	32.5	0.821	4	20.6	1.143	4	30.7	1.224	4	19.7	1.147	4	7.6	1.285	4	22.7	0.996	4	5.9	2.119	1		4	9	0.0891	199.28	247	26.4	7.52
Q50604	Rv1829	Rv1829	hypothetical protein(Rv1829)	0.7683	1	7	8	18	0.95	6	16	0.854	6	7.6	0.966	6	18.1	1.147	7	14.1	0.971	6	13	1.037	6	21.9	1.029	6	4.7	0.744	4	29.3	13	18	0.7683	400.92	164	18.1	4.58
P67671	Rv1830	Rv1830	HTH-type transcriptional regulator(Rv1830)	0.1156	1	3	3	10	0.832	5	11.2	0.827	5	5.9	0.999	5	2.5	1.074	5	5.7	0.861	5	29.5	1.061	5	15.3	1.083	5	8.1	0.638	2	87.2	6	10	0.1156	293.84	225	24	5.87
Q50601	Rv1832	GcvB (Rv1832)	glycine dehydrogenase(gcvB)	0.1998	2	12	12	40	0.978	17	10.3	0.944	17	17.4	1.011	17	33.5	0.956	17	21.4	1.383	17	16	1.494	16	31	1.039	16	9.6	1.022	5	22.6	21	40	0.1998	855.94	941	99.4	5.62
P64304	Rv1833c	DhmA2 (Rv1833c)	haloalkane dehalogenase(Rv1833c)	0.3217	1	6	7	44	0.878	20	14	0.858	20	16.3	1.04	20	16.8	1.071	20	14	1.128	20	11.8	1.317	20	21.4	1.008	20	6.3	0.988	2	10.7	12	44	0.3217	1379.91	286	32.1	9.07
P0A5F5	Rv1835c	Rv1835c	serine esterase(Rv1835c)	0.043	1	2	2	5	0.714	1		0.856	1		0.97	1		0.808	1		0.815	1		1.256	1		1.099	1					4	5	0.043	89.54	628	69.9	7.68
Q50597	Rv1836c	Rv1836c	hypothetical protein(Rv1836c)	0.2644	1	9	9	41	0.974	14	24.8	0.887	15	12.1	1.036	14	15.4	1.122	15	10.8	0.88	14	17.5	0.963	14	15.4	1.07	15	9.1	1.117	2	31.5	16	41	0.2644	1187.33	677	69.6	4.94
P0A5J5	Rv1837c	GlcB (Rv1837c)	malate synthase(glcB)	0.6248	1	34	35	356	0.907	122	16.6	0.914	124	15.7	1.023	122	18.5	1.046	122	16.3	0.713	119	17.1	0.807	123	18.9	1.062	119	12.9	1.444	41	28.3	59	356	0.6248	7656.94	741	80.4	5.22
P64901	Rv1838c	VapC13 (Rv1838c)	ribonuclease VapC13(vapC13)	0.1908	1	1	2	4	0.943	1		0.755	1		0.919	1		1.148	1		0.941	1		0.99	1		0.992	1					3	4	0.1908	119.97	131	14.7	6.42
Q50593	Rv1841c	Rv1841c	hypothetical protein(Rv1841c)	0.1478	1	3	3	10	1.338	2	61.6	1.746	2	84.7	1.339	3	7.3	0.901	3	45.6	0.96	2	8.7	1.2	3	17.4	0.904	2	26.3				5	10	0.1478	173.18	345	36.7	6.9
Q50592	Rv1842c	Rv1842c	hypothetical protein(Rv1842c)	0.0198	1	1	1	2	0.888	1		0.793	1		1.009	1		1.13	1		0.836	1		0.921	1		0.978	1					2	2	0.0198	45.25	455	48.1	5
P65172	Rv1843c	GuaB1 (Rv1843c)	inosine-5'-monophosphate dehydrogenase(guaB1)	0.5762	1	18	19	132	1.026	47	16.1	0.925	46	15	1.025	47	18.6	1.094	46	13.3	0.956	48	17.2	0.978	47	12.8	1.045	48	11.5	1.092	7	19.6	33	132	0.5762	3324.6	479	49.9	6.35
P95163	Rv1846c	BlaI (Rv1846c)	transcriptional repressor BlaI(blaI)	0.2826	1	3	3	5	0.855	2	7.1	0.871	2	16.4	1.021	2	17.3	1.003	2	7.9	1.037	2	2.8	1.135	2	2.6	0.936	2	7.2				5	5	0.2826	145	138	15.2	7.15
P95162	Rv1847	Rv1847	esterase(Rv1847)	0.2786	1	3	3	11	1.361	5	51.9	1.003	5	43.7	0.85	5	20.6	1.044	5	34.4	1.038	5	18	0.993	5	41.7	1.126	5	14.7	0.698	1		6	11	0.2786	266.22	140	15.1	5.82
P0A677	Rv1848	UreA (Rv1848)	urease subunit gamma(ureA)	0.19	1	1	1	12	0.87	3	13.3	0.884	3	25.9	0.869	3	0.9	0.924	3	7.1	0.904	3	32	1.031	3	8.7	1.013	4	21.2	0.85	1		2	12	0.19	565.67	100	11.1	6.16
P0A661	Rv1850	UreC (Rv1850)	urease subunit alpha(ureC)	0.052	1	1	1	1	1.016	1		0.917	1								1.885	1		1.554	1		0.837	1					1	1	0.052	27.75	577	60.8	5.91
P0A665	Rv1852	UreG (Rv1852)	urease accessory protein UreG(ureG)	0.3705	1	6	6	23	1.01	11	22.6	0.932	11	27.6	1.047	11	13.9	1.076	11	15.8	1.219	11	13.5	1.344	11	9.5	1.092	11	5.6	1.418	2	7.9	12	23	0.3705	774.93	224	23.3	5.3
Q50906	Rv1860	Apa (Rv1860)	hypothetical protein(apa)	0.4554	2	7	7	59	0.995	21	11.8	0.911	20	15.6	1.112	20	17.4	1.096	20	21.8	1.512	22	36.3	1.6	20	23.2	1.051	21	13.9	1.217	16	16	11	59	0.4554	1376.06	325	32.7	5.11
P95153	Rv1862	AdhA (Rv1862)	alcohol dehydrogenase A(adhA)	0.1936	1	2	3	8	1.366	1		0.939	1		0.776	1		1.128	1		0.554	1		0.563	1		1.388	1					5	8	0.1936	176.61	346	36.6	6.58
P95143	Rv1872c	LldD2 (Rv1872c)	L-lactate dehydrogenase(lldD2)	0.7415	1	25	25	388	0.877	175	15.7	0.886	176	14.9	1.011	173	15.3	1.016	174	12.3	0.903	176	16.5	1.113	175	17	1.09	176	9.4	0.803	22	67.5	44	388	0.7415	9993.82	414	45.3	9.7
P63698	Rv1876	Bfr (Rv1876)	bacterioferritin BfrA(bfrA)	0.6981	1	8	8	64	0.935	31	13.4	0.891	31	15.1	1.064	31	17.6	1.138	31	15.7	0.694	32	10	0.78	31	19.8	0.984	32	7.5	0.997	16	14	15	64	0.6981	1674.09	159	18.3	4.6
P63722	Rv1880c	Cyp140 (Rv1880c)	cytochrome P450 Cyp140(cyp140)	0.3539	1	11	11	32	1.044	10	15	0.919	9	13.7	0.879	9	23.6	1.053	9	15.3	1.34	9	17.9	1.157	11	28.7	1.004	9	15.2	0.949	2	11.2	19	32	0.3539	679.36	438	48.8	7.08
P0C2T2	Rv1886c	FbpB (Rv1886c)	diacylglycerol acyltransferase/mycolyltransferase Ag85B(fbpB)	0.4369	2	8	9	245	0.898	44	24.6	0.865	43	18.2	1.058	47	22.9	1.207	44	30.2	1.025	47	22.1	1.239	46	38.4	1.106	47	20.2	1.182	22	20	18	245	0.4369	2460.24	325	34.6	5.94
Q7TZC0	Rv1896c	Rv1896c	S-adenosyl-L-methionine-dependent methyltransferase(Rv1896c)	0.4521	1	7	8	24	0.952	8	6.6	0.898	8	13.1	1.012	10	6.6	1.081	10	15.6	1.092	8	21.8	1.114	10	41.2	1.053	10	13.5	1.25	3	20.3	11	24	0.4521	446.63	303	33.2	4.96
A1KJW2	Rv1897c	Rv1897c	D-tyrosyl-tRNA(Tyr) deacylase(Rv1897c)	0.1818	2	1	1	1	1.269	1		1.405	1		0.762	1		0.689	1		1.906	1		1.19	1		0.792	1					1	1	0.1818	27.83	143	15	9.41
Q7TZB9	Rv1899c	LppD (Rv1899c)	lipoprotein LppD(lppD)	0.2598	2	7	7	33	1.027	12	11.6	0.915	12	6.7	0.923	12	11.9	1.026	12	15.6	1.039	12	14.5	1.016	12	18.4	0.997	12	7.7	1.646	5	16.3	12	33	0.2598	1264.01	358	36.4	10.32
P63776	Rv1901	CinA (Rv1901)	competence damage-inducible protein CinA(cinA)	0.2093	1	7	7	21	1.034	9	19.8	0.951	9	18.2	0.983	9	2.7	1.054	9	11.6	0.93	9	17.6	1.042	9	11.1	1.09	9	3.2	0.957	1		14	21	0.2093	662.61	430	45.5	5.81
O07727	Rv1905c	Aao (Rv1905c)	D-amino acid oxidase(aao)	0.2063	1	4	4	16	1.156	8	21.6	1.196	8	31.6	1.028	8	15.1	0.993	8	14.3	0.975	8	24.9	0.916	7	22.7	1.069	7	21.6				7	16	0.2063	434.19	320	34.1	6.07
Q08129	Rv1908c	KatG (Rv1908c)	catalase-peroxidase(katG)	0.7446	2	38	38	952	0.865	322	17.6	0.945	320	19.5	1.101	328	20.9	1.014	323	19.9	2.371	333	24.7	2.686	337	31.5	1	360	12	1.136	96	34.9	72	952	0.7446	26935	740	80.6	5.25
P0A583	Rv1909c	FurA (Rv1909c)	ferric uptake regulation protein FurA(furA)	0.1156	1	1	1	4	0.825	3	9	1.034	3	0.4	0.903	2	20	1.009	2	11.6	1.25	3	22.4	1.269	2	0.4	1.257	2	18.7	0.452	1		2	4	0.1156	99.7	147	15.9	5.88
P67222	Rv1910c	Rv1910c	hypothetical protein(Rv1910c)	0.1095	1	1	1	3																									1	3	0.1095	97.97	201	20.3	6.51
P67224	Rv1911c	LppC (Rv1911c)	lipoprotein LppC(lppC)	0.2	1	2	2	17	1.15	5	13.8	0.912	5	4.9	0.877	5	9.2	1.015	5	9	1.046	5	2.5	0.824	5	2.3	0.899	5	1.9	0.959	6	14.9	4	17	0.2	430.63	205	20.2	5.95
P0A5Q3	Rv1926c	Mpt63 (Rv1926c)	immunogenic protein Mpt63(mpt63)	0.4088	1	4	4	40	1.044	10	28.9	1.009	10	15.5	0.996	10	23.8	0.934	10	35.6	2.513	11	25.4	2.186	11	40.7	0.981	12	15.5	0.987	14	9.8	7	40	0.4088	1166.77	159	16.5	5.06
P66953	Rv1932	Tpx (Rv1932)	2-Cys peroxiredoxin(tpx)	0.3576	1	4	4	40	0.865	19	24.1	0.848	19	17.2	1.155	20	17	1.088	19	4.5	0.969	19	21.5	1.136	19	35.8	1.016	19	10.2	1.612	8	29.6	8	40	0.3576	1097.38	165	16.9	4.51
P0A5Q5	Rv1980c	Mpt64 (Rv1980c)	immunogenic protein Mpt64(mpt64)	0.5219	1	10	10	127	0.921	47	37.4	0.949	50	21.2	0.968	48	21.6	1.011	51	25.6	2.764	50	21.7	2.147	49	39	0.835	52	10.3	0.915	52	9.1	20	127	0.5219	1764.19	228	24.8	5.01
Q10840	Rv1981c	NrdF1 (Rv1981c)	ribonucleoside-diphosphate reductase subunit beta NrdF1(nrdF1)	0.0776	1	2	3	12	1.154	4	6.1	0.899	4	14.1	1.093	4	2.3	1.221	4	10.7	0.983	4	21.9	0.968	4	11.5	1.021	4	12.3	0.938	1		6	12	0.0776	216.15	322	36.6	4.98
P63880	Rv1984c	Rv1984c	cutinase(cfp21)	0.2673	1	3	3	49	1.179	13	28.7	1.036	13	32.5	0.766	13	46.4	0.879	13	46	1.998	13	33.9	1.875	13	34.4	1.012	13	9.3	1.276	13	19.6	6	49	0.2673	2012.88	217	21.8	5.97
P67665	Rv1985c	Rv1985c	HTH-type transcriptional regulator(Rv1985c)	0.066	1	1	1	1																									1	1	0.066	29.21	303	32.8	9.03
P64909	Rv1990c	Rv1990c	transcriptional regulator(Rv1990c)	0.1504	1	1	1	4	1.303	2	6.9	1.123	2	3	1.304	2	8.5	1.513	2	4.7	1.396	2	5.6	1.121	2	13.4	1.046	2	12.1	0.677	1		2	4	0.1504	95.22	113	12.5	5.21
P64911	Rv1991c	MazF6 (Rv1991c)	mRNA interferase MazF6(mazF6)	0.1404	1	1	1	2	1.252	1		0.702	1		0.985	1		1.755	1		1.012	1		0.999	1		1.235	1					2	2	0.1404	39.37	114	12.3	9.52
P63690	Rv1992c	CtpG (Rv1992c)	cation transporter ATPase G(ctpG)	0.0298	1	2	2	2																									2	2	0.0298	88.12	771	79.3	5.81
P64913	Rv1993c	Rv1993c	hypothetical protein(Rv1993c)	0.4667	1	4	4	17	0.9	7	6.2	0.906	8	9	0.973	7	11.3	0.997	8	8.7	0.738	8	9.3	0.853	7	9.3	1.056	8	13	0.896	3	34.9	8	17	0.4667	409.76	90	9.4	8.73
P67732	Rv1994c	CmtR (Rv1994c)	HTH-type transcriptional regulator CmtR(cmtR)	0.1017	1	1	1	4	1.126	1		1.448	2	66.8	0.357	2	191.6	0.765	2	35.5	1.176	1		0.518	2	368.3	1.496	1		0.653	1		2	4	0.1017	79.9	118	12.5	6.74
P0A5F7	Rv1996	Rv1996	universal stress protein(Rv1996)	0.6751	1	17	17	158	0.954	68	19.9	0.936	69	14.3	1.02	68	11.7	1.034	69	15.3	0.324	64	45.6	0.346	63	33.1	1.036	60	17.6	1.226	6	50.9	32	158	0.6751	4856.52	317	33.9	6.96
P63688	Rv1997	CtpF (Rv1997)	cation transporter ATPase F(ctpF)	0.0597	1	3	4	6	0.913	3	1	0.776	3	3.4	0.84	4	53.3	0.978	4	31	0.937	3	10.7	0.666	2	54.9	0.877	1					5	6	0.0597	157.74	905	95	5.6
P64917	Rv2000	Rv2000	hypothetical protein(Rv2000)	0.1415	1	4	5	22	0.848	11	13.2	0.825	11	10.5	0.973	11	9.9	1.081	11	8.5	1.077	11	5.2	1.374	11	19.8	1.05	11	10.4	0.955	5	21	8	22	0.1415	496.85	537	59.9	7.85
Q10856	Rv2001	Rv2001	hypothetical protein(Rv2001)	0.276	1	5	5	18	0.957	8	15.1	0.913	8	20.2	1.053	9	44.6	0.941	9	21.7	1.087	8	26.3	1.325	9	22.6	1.071	9	9.5	1.375	2	153	10	18	0.276	394.17	250	28.7	6.46
P69166	Rv2002	FabG3 (Rv2002)	3-alpha(or 20-beta)-hydroxysteroid dehydrogenase(fabG3)	0.2846	1	5	5	15	0.94	6	25.8	0.815	6	8.5	0.971	6	16.8	1.021	6	11.1	1.743	6	3	1.94	6	21.9	0.991	7	6.6	1.351	3	53.4	8	15	0.2846	406	260	27	5.15
P64919	Rv2003c	Rv2003c	hypothetical protein(Rv2003c)	0.1579	1	1	2	4	1.253	2	53.7	0.891	2	77.6	0.954	2	31.2	1.341	2	51.8	0.668	2	23										2	4	0.1579	31.42	285	31	8.88
P0A5F9	Rv2004c	Rv2004c	hypothetical protein(Rv2004c)	0.1867	1	10	10	29	0.936	15	13.5	0.944	15	8.8	0.932	15	22.5	0.981	15	18.6	0.465	15	22	0.5	15	36.4	1.056	15	21.2	1.358	1		18	29	0.1867	822.06	498	54.4	6.32
P64921	Rv2005c	Rv2005c	universal stress protein(Rv2005c)	0.5593	1	9	10	89	0.922	35	12.8	0.927	36	18.3	1.007	35	17.2	0.999	36	13.3	0.587	35	21.2	0.689	35	13.2	1.045	35	20.4				16	89	0.5593	3943.29	295	31	5.82
Q10850	Rv2006	Rv2006	trehalose-6-phosphate phosphatase OtsB(otsB1)	0.0347	1	3	3	5	0.956	2	8	0.861	2	16	1.102	2	20.5	1.223	2	12.5	0.729	2	25.7	0.857	2	18	1.124	2	0.6				4	5	0.0347	129.79	1327	145.7	6.29
P64123	Rv2007c	FdxA (Rv2007c)	ferredoxin(fdxA)	0.4035	1	2	2	28	0.779	6	25.5	0.794	6	19.6	1.145	7	3.4	0.917	7	36.5	1.027	6	10.5	1.463	6	33	1.035	6	15.1				3	28	0.4035	377.73	114	12.1	4.36
P64925	Rv2010	VapC15 (Rv2010)	ribonuclease VapC15(vapC15)	0.0758	1	1	1	1																									1	1	0.0758	69.13	132	14.7	6.79
O53472	Rv2026c	Rv2026c	universal stress protein(Rv2026c)	0.1156	1	2	2	9	1.166	4	15.5	1.068	4	28.5	1.011	4	6.2	1.062	4	15.3	1.098	4	11.5	0.958	4	13.3	0.99	4	19.2				4	9	0.1156	421.41	294	31.4	6.52
O53473	Rv2027c	DosT (Rv2027c)	two component sensor histidine kinase DosT(dosT)	0.0716	1	3	4	4	1.049	1		1.026	1		1.111	1		1.135	1		1.257	1		1.184	1		0.988	1					4	4	0.0716	97.76	573	62.1	5.01
O53474	Rv2028c	Rv2028c	universal stress protein(Rv2028c)	0.3441	1	5	5	22	1.047	9	16.4	1.007	9	7.9	0.957	9	21.9	1.087	9	16.7	0.474	9	14.6	0.39	9	50.5	0.989	9	17.5	1.407	1		8	22	0.3441	572.06	279	29.4	6.34
O86352	Rv2029c	PfkB (Rv2029c)	6-phosphofructokinase PfkB(pfkB)	0.0944	1	1	2	5	0.816	1		0.87	1		1.187	1		1.114	1		0.43	1		0.551	1		1.046	1					3	5	0.0944	191.53	339	35.4	5.86
O53475	Rv2030c	Rv2030c	hypothetical protein(Rv2030c)	0.4185	1	23	23	118	0.893	57	23.4	0.934	57	15.2	0.996	55	9.7	0.986	55	14.8	0.684	56	25.7	0.722	54	13.8	0.975	54	13.9	0.942	10	37.8	42	118	0.4185	3336.15	681	74.9	5.85
P0A5B8	Rv2031c	HspX (Rv2031c)	alpha-crystallin(hspX)	0.8472	1	12	12	493	0.791	268	13.6	0.856	268	13.1	1.127	268	18.2	1.056	268	11.5	0.221	241	26.1	0.25	242	28.5	0.954	236	15.7	0.956	26	26.2	23	493	0.8472	6699.22	144	16.2	5.14
O53476	Rv2032	Acg (Rv2032)	NAD(P)H nitroreductase(acg)	0.5196	1	12	12	63	0.905	28	13.8	0.934	27	8.8	1.026	28	5.7	1.028	27	8.6	0.758	30	15.1	0.768	28	13.7	0.956	30	10	0.694	6	33.9	22	63	0.5196	1767.4	331	36.5	5.54
P65684	Rv2047c	Rv2047c	hypothetical protein(Rv2047c)	0.0855	1	5	5	9	1.073	4	14.6	1.015	4	15	0.948	4	11.7	1.005	4	18.5	1.024	4	12.5	1.141	4	13.2	1.144	4	7.3				9	9	0.0855	279.41	854	91.3	7.09
P66466	Rv2055c	RpsR2 (Rv2055c)	30S ribosomal protein S18(rpsR2)	0.4205	1	3	3	14	0.895	6	17.3	0.783	6	15.8	0.525	5	33.2	0.529	5	76.7	5.456	7	110.9	9.8	6	78.6	1.06	7	7.3	1.559	3	3.4	5	14	0.4205	357.45	88	9.7	10.74
P0A5W1	Rv2057c	RpmG1 (Rv2057c)	50S ribosomal protein L33(rpmG1)	0.3704	1	2	2	6	1.053	2	30	1.043	2	9.9	0.279	1		0.367	1		28.333	2	113.2	27.97	2	187.9	1.04	2	2.7				3	6	0.3704	112.67	54	6.6	11.12
P66149	Rv2058c	RpmB2 (Rv2058c)	50S ribosomal protein L28(rpmB2)	0.3974	1	4	4	10	1.41	3	59.6	1.043	3	13.9	0.133	3	66.4	0.26	3	208.3	20.875	3	142	10.594	3	21.9	0.998	4	6.8	1.525	2	77.5	6	10	0.3974	182.88	78	9.1	12
P63840	Rv2065	CobH (Rv2065)	precorrin-8X methylmutase(cobH)	0.0337	1	1	1	1																									1	1	0.0337	21.96	208	21.6	6.04
P66878	Rv2066	CobIJ (Rv2066)	bifunctional S-adenosyl-L-methionine-precorrin-2 methyl transferase/precorrin-3 methylase(cobIJ)	0.0433	1	2	2	5	1.037	3	3	1.089	3	3.1	0.913	3	8	0.947	3	2.5	1.238	3	9.2	1.382	3	7.2	1.207	3	1	2.812	1		4	5	0.0433	196.47	508	53.9	6.73
P0A5G1	Rv2067c	Rv2067c	hypothetical protein(Rv2067c)	0.2678	1	7	7	36	0.902	13	14.8	0.95	14	26.5	0.966	14	23.2	1.056	14	19.9	0.822	14	21.8	0.915	13	11.6	1.044	14	5.7	0.949	7	18.4	13	36	0.2678	998.04	407	45.9	6.62
P0A5I7	Rv2068c	BlaC (Rv2068c)	beta-lactamase(blaC)	0.2736	1	5	6	26	0.911	13	18	0.872	13	7.2	1.046	13	11.8	1.075	13	9.6	0.845	13	16.7	1.039	13	15.1	1.033	13	15.2	1.437	8	18.3	10	26	0.2736	691.29	307	32.5	6.16
Q10681	Rv2073c	Rv2073c	oxidoreductase(Rv2073c)	0.1968	1	2	2	8	0.979	3	19.7	0.945	3	15.7	0.833	3	30.7	0.856	3	18.5	1.362	3	68.3	1.281	3	34.2	1.118	3	11.2	9.199	1		3	8	0.1968	281.36	249	25.9	11.05
Q10682	Rv2074	Rv2074	pyridoxamine 5'-phosphate oxidase(Rv2074)	0.6496	1	8	8	34	0.978	17	18.4	0.875	17	7.1	0.991	17	5.1	1.117	17	12.7	0.818	17	8.9	0.858	17	9.9	1.05	17	3.8	1.468	9	33.6	14	34	0.6496	924.86	137	15	9.51
Q10688	Rv2080	LppJ (Rv2080)	lipoprotein LppJ(lppJ)	0.3369	2	2	3	22	1.1	9	33.2	0.891	9	38.9	0.98	11	27.5	1.093	10	18.1	1.149	9	20.7	1.199	11	23.9	1.103	9	22.7	1.153	1		5	22	0.3369	531.5	187	20.3	6.19
Q10690	Rv2082	Rv2082	hypothetical protein(Rv2082)	0.0153	1	1	1	2	0.929	1		0.84	1		1.204	1		1.332	1		0.926	1		1.068	1		1.072	1					2	2	0.0153	47.67	721	73.5	6.57
P65733	Rv2088	PknJ (Rv2088)	transmembrane serine/threonine-protein kinase PknJ(pknJ)	0.1205	1	4	4	10	1.112	5	11.4	0.898	5	22.1	0.991	4	18.1	0.952	4	26.2	1.256	4	2.8	1.169	5	14.8	1.062	4	2.5				6	10	0.1205	422.65	589	61.6	7.72
P65811	Rv2089c	PepE (Rv2089c)	dipeptidase PepE(pepE)	0.2267	1	5	5	8	0.949	4	4.1	0.879	4	8.7	0.958	4	24.7	1.083	4	16	0.951	4	5.9	1.012	4	15.6	1.017	4	4.1	1.308	1		8	8	0.2267	181.58	375	39.4	4.87
Q10699	Rv2090	Rv2090	5'-3' exonuclease(Rv2090)	0.1321	1	1	2	2																									2	2	0.1321	35.96	318	34	5.35
P64939	Rv2091c	Rv2091c	membrane protein(Rv2091c)	0.1557	1	4	4	11	0.876	6	5.4	0.857	6	2.9	1.106	6	12.6	1.089	6	9.4	0.889	6	8.3	1.094	6	8.2	1.004	6	8.4	0.823	1		6	11	0.1557	201.42	244	26	6.09
Q10701	Rv2092c	HelY (Rv2092c)	ATP-dependent DNA helicase HelY(helY)	0.0806	1	5	7	12	1.087	3	7.3	0.944	3	7.3	1.048	3	0.9	1.207	3	15.8	0.882	3	8.1	0.894	3	4.5	1.002	3	13.5	0.966	2	10.1	10	12	0.0806	227.36	906	99.5	7.39
P66890	Rv2094c	TatA (Rv2094c)	Sec-independent protein translocase membrane-bound protein TatA(tatA)	0.4699	1	4	4	25	0.884	8	14.3	0.868	7	7.9	1.076	7	18.5	1.089	7	10.2	0.58	7	12.7	0.706	7	18	1.104	7	15.8	1.95	1		7	25	0.4699	553.82	83	8.9	8.62
Q10704	Rv2095c	PafC (Rv2095c)	proteasome accessory factor C(pafC)	0.0316	1	1	1	1																									1	1	0.0316	21.03	316	33.7	4.82
P64942	Rv2096c	PafB (Rv2096c)	proteasome accessory factor B(pafB)	0.1958	1	3	4	9	0.985	3	26.9	0.89	3	3.9	0.783	3	0.7	0.878	3	1.9	1.079	3	27.4	1.155	3	5.1	1.18	3	4.1				6	9	0.1958	244.14	332	35.3	5.87
P64944	Rv2097c	PafA (Rv2097c)	proteasome accessory factor PafA(pafA)	0.4071	1	17	17	70	0.922	33	9	0.855	33	13	1.07	33	13	1.128	33	10.8	0.92	33	11.7	1.009	33	17.4	1.024	33	8.5	0.931	7	37.1	33	70	0.4071	1639.47	452	51.4	6.73
A5WP83	Rv2109c	PrcA (Rv2109c)	proteasome subunit alpha(prcA)	0.5685	2	12	12	39	0.896	18	6.2	0.898	18	9.5	1.062	18	10.6	1.102	18	11.5	0.89	18	12.5	0.991	18	15.5	1.045	18	12.8	1.377	8	36.4	18	39	0.5685	650.67	248	26.9	5.53
Q7TZ13	Rv2110c	PrcB (Rv2110c)	proteasome subunit beta(prcB)	0.4192	1	8	9	46	0.944	21	29.4	0.912	20	14.7	1.125	21	22.2	1.093	20	20.1	0.904	22	29.4	0.973	20	17.2	1.044	20	10.1	1.058	8	30.1	15	46	0.4192	868.84	291	30.3	4.83
Q7TZ12	Rv2111c	Pup (Rv2111c)	ubiquitin-like protein Pup(pup)	0.75	1	4	4	33	0.902	8	26.3	0.718	9	24.1	1.059	8	4.8	1.28	9	21.7	0.937	9	12	1.217	8	26.1	1.063	10	13.7				6	33	0.75	1210.23	64	6.9	4.18
O33247	Rv2112c	Dop (Rv2112c)	pup deamidase/depupylase(dop)	0.3703	1	12	12	65	0.942	26	10.9	0.87	26	8	0.999	26	13.4	1.031	26	21	1.102	26	9.9	1.229	26	7.8	1.044	27	10.6	1.068	5	57.2	22	65	0.3703	1900.49	505	55.1	5.5
P63346	Rv2115c	Mpa (Rv2115c)	proteasome-associated ATPase(mpa)	0.4647	1	18	18	75	0.969	33	15	0.869	33	15	1.025	32	24.5	1.024	32	18.8	1.014	33	18.5	1.155	33	22.2	1.014	33	8.2	1.092	5	18.1	30	75	0.4647	1823.97	609	67.4	5.01
P60760	Rv2121c	HisG (Rv2121c)	ATP phosphoribosyltransferase(hisG)	0.412	1	8	8	25	0.914	9	6	0.873	9	8.9	1.184	9	16.1	1.193	9	11.4	0.806	9	9.8	0.971	9	13	0.981	9	8.1	0.886	2	38.8	12	25	0.412	489.04	284	30.5	5.12
P0A5B2	Rv2122c	HisE (Rv2122c)	phosphoribosyl-ATP pyrophosphatase(hisE)	0.5269	1	3	4	13	0.909	6	6	0.872	6	3.6	1	6	9.2	1.149	6	7.4	0.663	5	4.2	0.771	6	4.6	1.018	5	2.6	0.954	4	19	6	13	0.5269	344.98	93	10.3	4.74
O33259	Rv2124c	MetH (Rv2124c)	methionine synthase(metH)	0.146	1	11	11	29	0.835	14	17.4	0.852	14	7.5	1.105	14	7.5	1.073	14	20.9	0.501	14	21.5	0.605	14	16.7	0.97	14	9.8	1.057	4	25.9	19	29	0.146	686.46	1192	130.2	5.05
O33261	Rv2127	AnsP1 (Rv2127)	L-asparagine permease(ansP1)	0.0245	1	1	1	2	0.791	1		0.909	1		1.18	1		1.026	1		0.49	1		0.688	1		1.111	1					2	2	0.0245	91.43	489	52.4	9.85
P67018	Rv2130c	MshC (Rv2130c)	cysteine:1D-myo-inosityl 2-amino-2-deoxy--D-glucopyranoside ligase(mshC)	0.1522	1	5	5	16	0.856	6	16.3	0.87	6	14.4	1.074	6	22.6	0.999	6	11.4	0.703	6	7	0.811	6	30.5	0.956	6	21.7	0.852	3	39.6	10	16	0.1522	429.49	414	45.6	5.5
P65163	Rv2131c	CysQ (Rv2131c)	3'(2'),5'-bisphosphate nucleotidase CysQ(cysQ)	0.3633	1	6	7	42	1.002	17	13	0.958	16	23.5	1.043	17	17.1	1.071	16	10.8	1.11	17	19	1.181	18	17.4	1.024	18	14.4	1.282	2	112.2	12	42	0.3633	1022.3	267	28.4	5.07
A1KKI2	Rv2139	PyrD (Rv2139)	dihydroorotate dehydrogenase(pyrD)	0.1345	2	2	4	8	0.911	4	1.5	0.933	4	7.4	1.116	4	5.9	1.151	4	2.4	1.2	4	6.8	1.427	4	4.4	1.116	4	6.8	0.804	1		5	8	0.1345	96.85	357	37.9	9.73
P67226	Rv2140c	TB18.6 (Rv2140c)	hypothetical protein(TB18.6)	0.7557	1	8	8	160	0.92	65	16.8	0.917	66	18.1	1.031	65	16.6	1.058	66	18.7	1.132	65	13.5	1.235	64	15.4	1.039	65	10.4	1.077	31	25.8	15	160	0.7557	4657.49	176	18.6	5.73
P0A5N3	Rv2145c	Wag31 (Rv2145c)	cell wall synthesis protein Wag31(wag31)	0.5923	1	13	13	278	0.959	112	16.2	0.884	106	16.5	0.991	110	15.6	1.051	106	14.1	0.858	112	22.9	0.935	113	17	1.029	113	14.4	1.064	48	35.8	25	278	0.5923	8555	260	28.3	4.89
P67083	Rv2148c	Rv2148c	hypothetical protein(Rv2148c)	0.0504	1	1	1	4	0.85	2	1.8	0.901	2	11.6	0.957	2	0.6	0.902	2	14	0.691	2	8.7	0.846	2	19	1.04	2	8.5				2	4	0.0504	189.73	258	27.7	7.06
P67256	Rv2149c	YfiH (Rv2149c)	laccase domain-containing protein(yfiH)	0.096	1	2	2	4	1.058	2	4.4	0.816	2	16.6	0.817	2	22.4	1.059	2	10.1	0.916	2	0.8	0.905	2	5.5	1.045	2	2	0.764	1		4	4	0.096	123.09	250	25.9	6.7
P64171	Rv2150c	FtsZ (Rv2150c)	cell division protein FtsZ(ftsZ)	0.504	1	11	11	63	0.983	19	9.2	0.958	19	12.2	1.083	19	7.7	1.099	19	9	1.026	19	10.3	1.112	19	10.1	1.088	19	7.4	1.378	14	54.9	19	63	0.504	1756.78	379	38.7	4.72
P64169	Rv2151c	FtsQ (Rv2151c)	cell division protein FtsQ(ftsQ)	0.2293	1	5	5	18	1.006	7	10.3	0.934	7	20.9	0.914	7	7.8	1.033	7	11.1	0.826	7	9.6	1.001	7	12	1.104	7	12.4	1.526	4	49.9	8	18	0.2293	446.86	314	33.9	6.6
P65473	Rv2152c	MurC (Rv2152c)	UDP-N-acetylmuramate--alanine ligase(murC)	0.0951	2	3	4	13	1.042	2	3.7	0.897	4	7.1	1	2	1.9	1.093	3	3.9	0.911	4	8	1.042	2	5.1	1.183	3	2.4				7	13	0.0951	244.12	494	51.1	6.62
O06224	Rv2153c	MurG (Rv2153c)	UDP-N-acetylglucosamine--N-acetylmuramyl-(pentapeptide) pyrophosphoryl-undecaprenol-N-acetylglucosamine transferase(murG)	0.2098	2	7	7	33	1.008	16	23.4	1.053	15	29.8	0.852	16	32.4	0.84	15	39.2	1.147	16	26.5	1.114	15	19.9	1.014	15	24.6	0.749	1		13	33	0.2098	851.18	410	41.8	10.02
P63763	Rv2154c	FtsW (Rv2154c)	lipid II flippase FtsW(ftsW)	0.0229	1	1	1	2	0.946	1		0.846	1		0.983	1		1.099	1		0.613	1		0.71	1		1.095	1		0.991	1		2	2	0.0229	71.97	524	56.3	11.15
O06222	Rv2155c	MurD (Rv2155c)	UDP-N-acetylmuramoylalanine--D-glutamate ligase(murD)	0.0206	2	1	1	3	0.82	1		0.843	1		1.236	1		1.203	1		1.327	1		2.045	1		1.264	1					2	3	0.0206	87.1	486	49.3	5.58
P64260	Rv2156c	MraY (Rv2156c)	phospho-N-acetylmuramoyl-pentappeptidetransferase(murX)	0.0167	1	1	1	3	1.109	2	10.5	0.934	2	0.3	1.102	2	5.5	1.307	2	4.7	0.893	2	4.3	0.947	2	2.6	1.176	2	8.8	0.681	1		2	3	0.0167	43.45	359	37.7	8.82
P0A5L5	Rv2157c	MurF (Rv2157c)	UDP-N-acetylmuramoyl-tripeptide--D-alanyl-D-alanine ligase(murF)	0.3667	1	11	11	64	0.975	24	15.6	0.972	24	21.1	0.966	26	25.2	1.045	25	24	0.888	24	10.1	0.922	25	17.2	1.136	25	18.9	1.089	5	61.5	21	64	0.3667	2836.71	510	51.6	5.81
P65478	Rv2158c	MurE (Rv2158c)	UDP-N-acetylmuramoylalanyl-D-glutamate--2,6-diaminopimelate ligase(murE)	0.3925	1	12	13	55	0.994	25	32.7	0.928	25	20.4	0.964	25	25.2	1.073	25	22.6	0.844	25	21.2	0.885	25	18.6	1.088	25	15.5	1.006	6	17.7	25	55	0.3925	1697.13	535	55.3	6.77
P65430	Rv2165c	RsmH (Rv2165c)	rRNA small subunit methyltransferase H(Rv2165c)	0.0436	1	1	1	2	0.987	1		1.041	1		0.997	1		0.946	1		0.626	1		0.644	1		1.015	1		1.537	1		2	2	0.0436	29.38	344	37.1	8.05
P65437	Rv2166c	MraZ (Rv2166c)	transcriptional regulator MraZ(Rv2166c)	0.2308	1	3	3	13	1.169	5	55.7	0.965	5	18.1	0.942	5	3.7	1.043	5	9.8	0.618	5	7.5	0.624	5	15.7	1.062	5	4.6	1.112	3	10.4	4	13	0.2308	345	143	15.9	6.54
O53515	Rv2181	Rv2181	alpha-(1-2)-phosphatidylinositol mannoside mannosyltransferase(Rv2181)	0.0211	1	1	1	2	1.201	1		1.23	1		0.779	1		0.761	1		0.84	1		1.199	1		1.714	1		0.6	1		2	2	0.0211	34.71	427	47.1	11.19
O53522	Rv2188c	Rv2188c	alpha-(1-6)-phosphatidylinositol monomannoside mannosyltransferase(pimB)	0.1506	1	5	5	8	0.983	3	14.9	0.987	3	5.7	1.037	3	5.1	1.033	3	0.7	1.048	3	11.7	1.013	3	8.1	0.971	3	4.9				6	8	0.1506	217	385	41.2	9.51
P67473	Rv2190c	Rv2190c	endopeptidase(Rv2190c)	0.0649	1	2	2	2	0.978	1		0.907	1		1.025	1		1.106	1		0.883	1		0.908	1		1.006	1					2	2	0.0649	65.78	385	39.7	6.74
P66993	Rv2192c	TrpD (Rv2192c)	anthranilate phosphoribosyltransferase(trpD)	0.1189	1	4	4	9	0.89	5	13.3	0.945	5	20.4	1.025	4	22.8	1.093	4	9.5	0.994	5	17.5	0.938	5	19.4	1.024	5	16.1	0.562	1		6	9	0.1189	230.03	370	37.7	6.44
P63888	Rv2194	QcrC (Rv2194)	ubiquinol-cytochrome C reductase cytochrome subunit C(qcrC)	0.3393	1	7	7	27	0.921	14	5.4	0.915	14	10.7	1.08	14	17.6	1.061	14	9.5	0.891	14	17	1.046	14	14.4	1.032	14	7.4	1.135	5	23.5	9	27	0.3393	565.93	280	29.1	9.72
Q10387	Rv2195	QcrA (Rv2195)	ubiquinol-cytochrome C reductase rieske iron-sulfur subunit(qcrA)	0.4872	2	17	18	126	0.904	50	17	0.86	50	13.3	1.017	50	14.3	1.052	50	11.6	0.893	50	14.6	1.025	50	12.2	1.03	50	8.2	1.5	4	59.4	29	126	0.4872	2756.08	429	46.9	6.15
P63886	Rv2196	QcrB (Rv2196)	ubiquinol-cytochrome C reductase cytochrome subunit B(qcrB)	0.0947	1	4	6	30	1.105	14	28.3	0.925	14	24.3	0.821	14	28.5	0.916	14	16.2	0.889	14	18.2	0.964	14	14.7	1.087	14	17.3				9	30	0.0947	902.86	549	61	8.51
Q10389	Rv2197c	Rv2197c	transmembrane protein(Rv2197c)	0.1682	1	3	3	9	1.004	5	13.8	0.876	5	8.9	0.887	5	11.1	1.08	5	15.5	0.905	5	11.3	0.876	5	6.4	1.008	5	3.7	0.818	2	10.4	5	9	0.1682	180.36	214	22.5	9.31
P65379	Rv2198c	MmpS3 (Rv2198c)	membrane protein MmpS3(mmpS3)	0.2207	1	3	3	7	0.901	2	23.2	0.952	2	19.6	1.34	3	17.8	1.073	3	33.6	1.289	2	13.1	1.213	3	21.8	0.928	3	3.6				5	7	0.2207	142.99	299	30.9	4.53
P63855	Rv2200c	CtaC (Rv2200c)	cytochrome C oxidase subunit II(ctaC)	0.3609	1	12	14	74	0.858	28	14.4	0.864	28	14.1	1.083	27	18.9	1.088	27	12.1	0.818	28	14.2	0.896	28	10.9	1	28	11.6	0.978	3	3.3	24	74	0.3609	2055.8	363	40.5	7.84
P64248	Rv2201	AsnB (Rv2201)	asparagine synthetase(asnB)	0.1672	1	6	6	30	0.917	14	17.7	0.926	14	14.4	0.995	13	19.3	1.003	13	22.1	0.807	13	14.7	0.851	13	21.3	0.934	12	8.3	1.315	2	52.1	11	30	0.1672	741.53	652	72.1	6.79
P83736	Rv2202c	AdoK (Rv2202c)	adenosine kinase(adoK)	0.6204	1	15	15	152	1.051	63	23	0.939	64	22.1	1.002	63	19.1	1.142	63	17.9	1.119	64	14.7	1.081	64	25.5	1.058	64	15.9	1.163	15	20.7	24	152	0.6204	5055.28	324	34.5	4.89
P64949	Rv2203	Rv2203	membrane protein(Rv2203)	0.3	1	6	7	21	0.952	9	7	0.899	9	6.9	1.011	9	7.4	1.102	9	9.6	0.93	9	15.7	1.003	9	20.7	1.127	9	11.3	0.656	1		10	21	0.3	557.08	230	24.4	8.41
P0A5A9	Rv2204c	Rv2204c	hypothetical protein(Rv2204c)	0.7542	1	9	9	57	1.017	28	14.7	0.888	28	18.3	1.101	28	27.4	1.187	28	22.2	0.896	28	27	0.929	28	13.3	0.989	28	7.5	1.013	15	13.8	17	57	0.7542	1249.26	118	12.5	4.6
P64951	Rv2206	Rv2206	transmembrane protein(Rv2206)	0.1398	1	3	3	6	0.809	4	8.2	0.71	4	17.7	1.019	4	24.7	1.191	4	9.4	0.33	4	8	0.478	4	16.1	1.138	4	7.7	0.544	1		5	6	0.1398	111.07	236	26.2	11.65
P63842	Rv2207	CobT (Rv2207)	nicotinate-nucleotide-dimethylbenzimidazol phosphoribosyltransferase(cobT)	0.144	1	4	4	21	1.03	10	42.8	1.005	10	21.7	0.995	10	11.6	1.023	10	14.8	0.951	10	22.4	1.023	10	8.9	1.166	10	8.4	1.745	2	92.8	7	21	0.144	528.5	361	36.4	5.22
Q10399	Rv2210c	IlvE (Rv2210c)	branched-chain amino acid aminotransferase(ilvE)	0.413	1	11	11	49	0.939	20	23	0.899	20	24.8	0.99	20	13.3	1.042	20	11.3	0.777	20	23.5	0.813	20	16.7	1.012	20	9.6	1.144	8	26.4	20	49	0.413	1133.62	368	39.6	5.73
P64221	Rv2211c	GcvT (Rv2211c)	aminomethyltransferase(gcvT)	0.4523	1	9	9	76	0.98	32	20.7	0.92	32	20.1	1.027	32	17.7	1.094	32	18.1	0.929	33	21.2	1.001	32	17	1.07	32	8.7	1.296	11	51.5	15	76	0.4523	1666.16	367	38.3	5.39
P64265	Rv2212	Rv2212	adenylyl cyclase(Rv2212)	0.1376	1	4	4	24	1.065	12	22.2	1.013	12	8.5	0.889	12	17.9	0.892	12	22.4	1.062	12	15.2	0.959	12	22.9	1.045	12	10.1	0.874	1		8	24	0.1376	759.36	378	39.8	4.83
Q10401	Rv2213	PepB (Rv2213)	cytosol aminopeptidase(pepB)	0.5553	2	20	20	122	0.919	57	13.5	0.888	58	16	1.042	56	15.6	1.057	57	13.7	0.812	56	12.8	0.91	58	17.5	1.053	57	9.1	1.359	10	57.1	34	122	0.5553	3819.2	515	53.4	8.06
P66778	Rv2214c	EphD (Rv2214c)	oxidoreductase EphD(ephD)	0.3412	1	9	11	29	0.916	11	12.6	0.925	10	8.9	1.002	10	15.3	1.042	9	45.2	1.304	11	27.5	1.367	11	26.6	1.026	11	8.8	0.984	2	12.3	16	29	0.3412	440.21	592	64	8.56
P65634	Rv2215	DlaT (Rv2215)	pyruvate dehydrogenase E2 component dihydrolipoamide acyltransferase(dlaT)	0.519	1	21	21	341	0.912	98	18.6	0.854	100	19.2	1.018	99	17.9	1.078	98	17.9	1.165	102	16	1.307	102	26.5	1.023	104	11.8	0.983	13	26.8	40	341	0.519	7537.5	553	57.1	5.02
P67232	Rv2216	Rv2216	epimerase family protein(Rv2216)	0.495	1	9	9	27	0.955	14	16	0.846	14	16	0.957	14	10.6	1.068	14	19.5	1.089	14	9.8	1.238	14	14.2	1.011	14	4.4				14	27	0.495	401.8	301	31.7	7.52
Q10404	Rv2217	LipB (Rv2217)	octanoyltransferase(lipB)	0.2913	2	3	3	8	1.275	3	7.4	1.144	3	8.7	1.009	3	12.4	1.135	3	9.8	0.833	3	6.9	0.85	3	17.3	1.159	3	4.2	0.905	1		4	8	0.2913	194.22	230	24.2	6.79
P65284	Rv2218	LipA (Rv2218)	lipoyl synthase(lipA)	0.0932	1	2	2	3	0.887	1		0.83	1		0.94	1		1.005	1		0.944	1		1.052	1		0.988	1					3	3	0.0932	88.44	311	34.7	8.18
Q10405	Rv2219	Rv2219	transmembrane protein(Rv2219)	0.304	1	6	6	28	1.035	11	23	0.944	11	10.7	0.93	10	31.6	1.054	10	14.2	0.944	9	20.6	1.022	10	29.3	1.088	9	14.7	1.32	4	38.7	10	28	0.304	998.26	250	26.8	11.6
P0A591	Rv2220	GlnA1 (Rv2220)	glutamine synthetase(glnA1)	0.5858	1	24	24	469	0.958	160	21	0.902	158	18.5	1.087	160	17.6	1.149	157	14.9	1.036	161	22.4	1.131	159	18.9	1.027	162	11.3	1.197	45	38.1	38	469	0.5858	7905.33	478	53.5	5.22
P69941	Rv2221c	GlnE (Rv2221c)	[glutamate--ammonia-ligase] adenylyltransferase(glnE)	0.2344	1	14	16	55	1.01	24	20.1	0.957	23	17.3	0.976	25	15.7	1.082	23	12.7	0.783	24	17.6	0.854	23	16.8	1.03	23	11.3	1.698	2	112.8	26	55	0.2344	1650.37	994	109.1	7.52
P64246	Rv2222c	GlnA2 (Rv2222c)	glutamine synthetase(glnA2)	0.3722	1	12	13	106	0.926	53	13.6	0.857	53	15.2	0.994	53	13	1.109	53	16	0.989	53	12.1	1.04	53	16.8	1.015	53	10.1	1.178	14	34.2	22	106	0.3722	3791.55	446	49.6	5.49
P65821	Rv2223c	CaeB (Rv2223c)	carboxylesterase B(Rv2223c)	0.0192	1	1	1	2	1.271	1		0.87	1		0.528	1		0.771	1		1.134	1		0.805	1		0.901	1		0.975	1		2	2	0.0192	81.11	520	55	5.15
P65823	Rv2224c	CaeA (Rv2224c)	carboxylesterase A(caeA)	0.325	1	13	14	51	0.917	21	17.3	0.908	21	11.8	1.077	21	15	1.098	21	22.3	1.104	21	9.7	1.272	21	13.6	1.049	21	5.1	0.811	7	36.2	23	51	0.325	943.48	520	55.9	6.19
Q10510	Rv2226	Rv2226	hypothetical protein(Rv2226)	0.5049	1	19	19	95	0.956	42	19.6	0.901	42	15.8	0.998	42	13.3	1.054	41	13.5	0.809	42	22.5	0.886	41	17.8	1.078	41	8.4	0.886	16	31.8	36	95	0.5049	2959.02	513	56.3	6.55
P64955	Rv2228c	Rv2228c	multifunctional RNASE H/alpha-ribazole phosphatase/acid phosphatase(Rv2228c)	0.2005	1	5	6	16	1.081	7	12.9	0.951	7	14.8	0.958	7	14	1.118	7	5.8	1.121	7	10.2	1.131	7	10.7	1.165	7	8.1	0.988	2	21	9	16	0.2005	320.42	364	39.1	6.83
Q10513	Rv2229c	Rv2229c	hypothetical protein(Rv2229c)	0.3918	1	9	9	111	0.937	24	12.7	0.871	24	14.5	0.903	24	20.3	1.02	24	13.8	0.998	24	14.1	1.071	24	14.6	1.042	24	12.5	1.197	7	60.8	17	111	0.3918	1874.49	245	26.8	5.33
P0A656	Rv2230c	Rv2230c	GTP cyclohydrolase(Rv2230c)	0.219	1	6	7	12	0.996	3	2.2	0.953	3	6.6	1.019	3	3.6	1.19	3	17.8	0.849	3	23	0.896	3	1.3	1.052	3	3.9	1.087	1		10	12	0.219	312.39	379	39.6	5.33
P63500	Rv2231c	CobC (Rv2231c)	aminotransferase(cobC)	0.0989	1	2	2	3	0.644	1		0.837	1		1.644	1		1.266	1		0.546	1											3	3	0.0989	160.6	364	38.9	6.61
P68911	Rv2232	PtkA (Rv2232)	protein tyrosine kinase transcriptional regulator PtkA(ptkA)	0.0584	1	1	1	2	0.141	1		0.934	1		0.539	1		0.081	1		1.097	1		0.796	1		0.102	1					1	2	0.0584	39.44	291	30.7	7.12
P65717	Rv2234	PtpA (Rv2234)	protein-tyrosine-phosphatase(ptpA)	0.1166	1	1	1	10	3.598	5	31.9	0.683	5	18	0.996	5	8.8	4.13	5	22.9	1.032	5	5.1	1.119	5	11.3	3.902	5	20.8				2	10	0.1166	525.87	163	17.9	6.52
P66883	Rv2235	Rv2235	transmembrane protein(Rv2235)	0.1144	1	2	2	2	3.032	2	1.7	0.861	2	65.2	1.083	2	9.8	3.812	2	55.1	1.103	2	36.4	1.085	2	16.9	2.981	2	20.4	1.06	1		2	2	0.1144	27.81	271	29.7	9.63
P64957	Rv2237	Rv2237	hypothetical protein(Rv2237)	0.051	1	1	1	2	0.825	1		0.761	1		1.156	1		1.253	1		0.914	1		1.294	1		1.169	1					2	2	0.051	62.31	255	29	9.38
P65688	Rv2238c	AhpE (Rv2238c)	peroxiredoxin(ahpE)	0.6013	1	5	5	11	0.969	6	12.5	0.92	6	9.2	0.929	6	13.1	0.92	6	21.8	1.25	6	17.6	1.307	6	14.4	1.009	6	5.9	1.469	3	15	8	11	0.6013	246.26	153	16.8	5.48
P64959	Rv2239c	Rv2239c	hypothetical protein(Rv2239c)	0.3418	1	2	2	6	0.837	1		0.916	1		1.041	1		0.951	1		1.381	1		1.502	1		0.91	1					3	6	0.3418	245.51	158	17	4.32
Q10504	Rv2241	AceE (Rv2241)	pyruvate dehydrogenase E1 component(aceE)	0.4795	1	29	31	219	0.938	88	15.7	0.89	85	14.1	0.999	90	11.9	1.085	87	12.4	1.548	87	14.9	1.685	92	14	1.008	92	7.7	1.053	50	33.3	52	219	0.4795	4615.32	901	100.2	5.97
P63749	Rv2242	Rv2242	hypothetical protein(Rv2242)	0.0338	1	1	1	1																									1	1	0.0338	32.51	414	44.6	5.6
P63459	Rv2243	FabD (Rv2243)	malonyl CoA-acyl carrier protein transacylase(fabD)	0.4702	1	6	7	29	0.879	10	15.5	0.745	10	21.7	0.968	10	18.7	1.159	10	44.8	0.833	9	24.4	0.868	10	32.9	1.018	9	22.4	1.409	2	3.1	11	29	0.4702	807.33	302	30.8	4.98
P0A4W7	Rv2244	AcpM (Rv2244)	meromycolate extension acyl carrier protein(acpM)	0.7565	1	9	9	243	0.862	95	15.4	0.9	96	15.5	1.029	94	18	1.049	94	15.6	1.288	94	13.7	1.59	96	18	1.085	95	8.6	1.142	44	56.1	16	243	0.7565	6165.19	115	12.5	4.09
P63455	Rv2245	KasA (Rv2245)	3-oxoacyl-ACP synthase 1(kasA)	0.8197	1	20	20	272	0.909	74	24.4	0.914	72	20.4	0.995	74	15.3	1.02	73	17.9	1.024	73	19.2	1.166	76	24.2	1.025	74	9.4	0.841	19	46.3	35	272	0.8197	6264.81	416	43.3	5.29
P63457	Rv2246	KasB (Rv2246)	3-oxoacyl-ACP synthase 2(kasB)	0.8705	2	22	24	337	0.924	110	16.9	0.914	109	17.3	1.024	110	21	1.031	109	13.9	1.268	114	17.5	1.44	111	18.1	1.053	114	10.7	1.179	11	90.1	43	337	0.8705	8277.84	417	44.2	5.47
P63408	Rv2247	AccD6 (Rv2247)	acetyl-/propionyl-CoA carboxylase subunit beta(accD6)	0.3848	1	12	12	90	0.858	37	13.7	0.91	38	13.8	0.956	37	14	0.98	38	21.3	1.505	38	20.8	1.891	38	29.5	1.095	40	7	0.624	5	10.4	22	90	0.3848	2971.78	473	50.1	6.15
P64183	Rv2249c	GlpD1 (Rv2249c)	glycerol-3-phosphate dehydrogenase(glpD1)	0.0426	1	1	1	2	1.121	1		1.239	1		0.887	1		0.803	1		0.891	1		0.936	1		1.177	1					2	2	0.0426	58.91	516	54.1	9.2
O53526	Rv2252	Rv2252	diacylglycerol kinase(Rv2252)	0.2783	1	5	5	11	1.385	5	37.9	0.999	5	41	0.687	5	34.4	0.785	5	34	0.896	4	5.2	0.674	5	83.7	0.922	4	16.3	1.436	1		7	11	0.2783	326.07	309	32.8	6.67
P64967	Rv2271	Rv2271	hypothetical protein(Rv2271)	0.1111	1	1	1	1	1.068	1		1.433	1		0.512	1		0.382	1		0.727	1		0.733	1		1.077	1		0.872	1		1	1	0.1111	28.69	99	11.5	4.97
P0A515	Rv2276	Cyp121 (Rv2276)	cytochrome P450 Cyp121(cyp121)	0.0606	1	2	2	3	0.894	1		1.17	1		1.735	1		1.326	1		0.548	1		1.176	1		1.918	1					2	3	0.0606	51.93	396	43.2	6.67
Q50685	Rv2280	Rv2280	(Rv2280)	0.342	1	11	11	94	0.916	28	17.8	0.897	29	22.6	1.025	28	11.8	1.08	29	21.5	0.754	29	24.9	0.904	28	24.9	1.025	29	7.9	1.266	12	29.3	20	94	0.342	2353.83	459	48	5.02
P67667	Rv2282c	Rv2282c	LysR family HTH-type transcriptional regulator(Rv2282c)	0.0897	1	1	2	5	0.918	2	5.7	0.858	2	1.7	0.995	2	6.7	1.064	2	0.6	0.739	2	0	0.817	2	4.1	1.015	2	1.6				3	5	0.0897	204.1	312	33	10.15
P67206	Rv2285	Rv2285	diacylglycerol acyltransferase(Rv2285)	0.0854	1	2	3	9	1.164	3	16.5	1.303	3	2.9	0.913	3	13.4	0.931	3	6.2	1.653	3	6.7	1.443	3	2.1	0.985	3	10.5				6	9	0.0854	230.37	445	47.7	7.83
P65526	Rv2287	YjcE (Rv2287)	Na(+)/H(+) transporter(yjcE)	0.0277	1	1	1	1																									1	1	0.0277	73.43	542	57.5	7.65
P63752	Rv2289	Cdh (Rv2289)	CDP-diacylglycerol pyrophosphatase(cdh)	0.35	1	9	9	40	0.797	17	8.5	0.825	17	11.9	1.061	18	9	1.021	18	9.9	1.491	17	9	1.82	18	12.3	1.053	18	8	1.169	7	44.4	15	40	0.35	763.32	260	28.6	6.55
Q50675	Rv2290	LppO (Rv2290)	lipoprotein LppO(lppO)	0.076	1	1	1	2	0.889	1		0.797	1		0.882	1		0.984	1		0.632	1		0.682	1		0.958	1		0.996	1		2	2	0.076	61.36	171	17.3	6.87
Q59570	Rv2291	SseB (Rv2291)	thiosulfate sulfurtransferase SseB(sseB)	0.4718	1	6	6	21	0.998	7	16.5	0.962	7	28.6	0.796	7	11.9	0.966	7	33.9	1.153	7	6.6	1.233	7	30	0.995	7	20.4	1.037	4	27.9	10	21	0.4718	721.95	284	29.4	5.41
P63503	Rv2294	Rv2294	cystathionine beta-lyase(Rv2294)	0.5627	1	15	16	73	0.874	28	10.8	0.852	29	19.5	1.009	28	20	1.027	29	16.2	0.92	29	12.9	1.1	28	13.2	1.077	29	5.9	1.104	4	14.2	29	73	0.5627	1407.76	407	44.3	6.2
P64302	Rv2296	DhmA1 (Rv2296)	haloalkane dehalogenase(Rv2296)	0.7067	1	15	17	123	1.029	55	22.4	0.912	56	20.8	0.894	55	22.3	1.034	55	14.8	1.334	56	21.8	1.338	57	29.4	1.022	59	13.4	0.91	14	43	28	123	0.7067	2528.61	300	33.3	6.98
P64979	Rv2297	Rv2297	hypothetical protein(Rv2297)	0.5333	1	3	4	7	0.731	4	21.5	0.675	3	8.6	1.027	4	13.3	1.25	3	8.5	1.077	4	13.1	1.287	4	41.5	0.911	4	18.1				5	7	0.5333	159.88	150	16.5	8.5
P63484	Rv2298	Rv2298	oxidoreductase(Rv2298)	0.5201	1	13	13	95	0.869	51	12.2	0.846	50	17.3	1.022	49	16.5	1.065	48	14.7	1.11	50	16.5	1.225	51	13.7	1.004	50	11.7	1.058	3	13.9	23	95	0.5201	2424.37	323	35	9.13
P64412	Rv2299c	HtpG (Rv2299c)	chaperone protein HtpG(htpG)	0.6739	1	34	35	218	0.9	103	16.4	0.871	102	14.3	1.046	103	13.6	1.113	104	15.5	0.883	103	15.4	0.994	104	15.8	1.025	105	10.4	1.25	58	33	58	218	0.6739	5408.52	647	72.9	4.88
P64981	Rv2300c	Rv2300c	metallo-hydrolase(Rv2300c)	0.1129	1	2	3	6	1.361	2	48.1	0.893	2	10.4	0.657	2	32.9	1.001	2	3.1	0.953	2	9.9	0.712	2	45.8	1.016	2	8	1.016	1		4	6	0.1129	113.37	310	34.3	8.97
P63882	Rv2301	Cut2 (Rv2301)	cutinase(cut2)	0.1217	1	3	3	21	0.883	10	19.3	0.909	10	3.4	0.945	10	7.3	0.903	10	10.6	1.42	10	11	1.609	10	37.6	0.892	10	13	1.125	10	8.4	6	21	0.1217	1033.16	230	23.9	5.45
P64983	Rv2302	Rv2302	hypothetical protein(Rv2302)	0.6	1	3	3	54	0.845	18	17.5	0.804	18	27.3	1.037	18	18.8	1.051	18	25.5	0.997	18	14.6	1.208	16	19.8	1.03	16	11.3	1.302	5	30.1	6	54	0.6	667.5	80	8.6	6.52
Q50660	Rv2305	Rv2305	hypothetical protein(Rv2305)	0.2727	1	9	10	35	0.871	16	11	0.812	16	18	0.931	16	18.3	1.024	16	18.6	0.837	16	12.5	0.994	16	16.9	1.04	16	5.4	1.317	3	67	14	35	0.2727	853	429	46.1	5.97
Q50657	Rv2308	Rv2308	hypothetical protein(Rv2308)	0.0294	1	1	1	4	0.88	3	3.9	0.941	3	3.5	1.133	3	1.4	1.09	3	2.7	0.694	3	11.5	0.814	3	2	1.086	3	12	0.93	3	66.3	2	4	0.0294	54.25	238	26.7	6.83
P64997	Rv2325c	Rv2325c	hypothetical protein(Rv2325c)	0.0922	1	2	2	2																									2	2	0.0922	62.46	282	29.9	11.75
P63399	Rv2326c	Rv2326c	ABC transporter ATP-binding protein(Rv2326c)	0.1334	1	7	7	19	0.969	10	15.6	0.955	9	21.4	1.062	9	11.4	1.054	9	9.5	0.923	9	13	0.983	9	19.8	1.035	9	5.4	0.841	1		12	19	0.1334	386.13	697	72.8	7.12
P71880	Rv2332	Mez (Rv2332)	malate oxidoreductase(mez)	0.1314	1	4	4	8	1.066	3	9.7	0.872	3	4.1	0.962	3	15.2	1.037	3	9.9	1.278	3	11.9	1.09	3	0.3	0.908	3	1.9				6	8	0.1314	230.57	548	59.4	5.34
P0A535	Rv2334	CysK1 (Rv2334)	O-acetylserine sulfhydrylase(cysK1)	0.3097	1	5	5	10	0.99	4	5.6	0.988	4	15.5	0.897	4	8	0.886	4	20.4	0.77	4	21.3	0.733	4	17.3	1.043	4	20.9	0.609	1		7	10	0.3097	292.48	310	32.7	5.3
P95231	Rv2335	CysE (Rv2335)	serine acetyltransferase(cysE)	0.0349	1	1	1	1	0.949	1		0.899	1		1.118	1		1.18	1		0.688	1		0.781	1		1.077	1					1	1	0.0349	35.66	229	23.8	7.69
P95235	Rv2339	MmpL9 (Rv2339)	transmembrane transport protein MmpL9(mmpL9)	0.0198	1	1	2	6	0.937	2	8.8	0.745	2	25.9	0.911	2	1.7	1.146	2	15.1	0.798	2	38.7	1.029	2	26.5	1.208	2	2.6				3	6	0.0198	74.64	962	104.5	7.17
P63963	Rv2343c	DnaG (Rv2343c)	DNA primase(dnaG)	0.1956	1	9	9	21	0.921	11	14.7	0.853	11	8.6	0.981	11	18.7	1.009	11	8.1	1.014	11	23.5	1.118	11	11.7	0.969	11	15.2	0.844	4	35.7	16	21	0.1956	678.69	639	69.5	6.84
P0A541	Rv2344c	Dgt (Rv2344c)	deoxyguanosine triphosphate triphosphohydrolase(dgt)	0.2622	1	8	8	15	0.971	6	10.8	0.828	5	2.4	0.925	6	2.9	1.102	6	13.4	0.649	5	13.1	0.869	7	16.2	1.193	6	24.2	1.326	1		12	15	0.2622	301.26	431	46.9	6.24
P95241	Rv2345	Rv2345	transmembrane protein(Rv2345)	0.4242	1	18	19	89	0.949	27	19.5	0.915	27	11.7	1.044	27	16.7	1.081	27	15.3	0.92	26	9.7	1.025	27	17.7	1.031	26	11.3	0.944	9	18.6	34	89	0.4242	1749.84	660	70	8.38
P95242	Rv2346c	EsxO (Rv2346c)	ESAT-6 like protein EsxO(esxO)	0.9894	3	1	5	741	1.188	52	28.9	1.103	53	27.4	0.748	50	26.3	0.842	50	26.3	0.914	47	25.7	0.558	44	33.8	0.717	42	37.2	1.175	79	6.9	8	741	0.9894	18224.5	94	9.9	4.93
Q04001	Rv2351c	PlcA (Rv2351c)	membrane-associated phospholipase A(plcA)	0.0269	2	1	1	1																									1	1	0.0269	44.8	520	56.1	6.46
P67033	Rv2357c	GlyQS (Rv2357c)	glycine--tRNA ligase(glyS)	0.5594	1	17	18	77	1.017	33	17.5	0.886	33	11.3	1.023	32	19.2	1.12	32	12.9	0.917	29	13.3	0.93	33	24.4	1.054	29	10.5	1.018	6	38.8	34	77	0.5594	1624.75	463	52.9	6.3
P60479	Rv2361c	Rv2361c	decaprenyl diphosphate synthase(Rv2361c)	0.098	1	2	2	7	0.983	2	19.1	0.787	2	13.7	1.195	2	6.1	1.491	2	11.4	0.775	2	0.3	0.838	2	11.4	1.062	2	7.3				3	7	0.098	150.93	296	33.8	9.23
P63491	Rv2363	AmiA2 (Rv2363)	amidase(amiA2)	0.124	1	5	5	16	0.926	8	8.8	0.921	8	12.3	0.981	8	14.3	1.026	8	3.1	1.088	8	10	1.176	8	22.8	1.057	8	2.7	2.291	2	220.5	10	16	0.124	339.28	484	50.9	7.61
P0A563	Rv2364c	Era (Rv2364c)	GTPase Era(era)	0.1433	1	2	3	6	0.987	3	1.5	0.879	3	0.5	0.952	3	2	1.081	3	2.1	0.915	3	3.9	0.985	3	6.4	1.102	3	2.9	0.977	2	2.1	4	6	0.1433	197.65	300	32.4	6.11
P67130	Rv2366c	Rv2366c	transmembrane protein(Rv2366c)	0.0322	1	1	1	4	1.009	2	52.1	0.826	2	21.5	0.77	2	40.4	0.941	2	32.2	0.953	2	8.2	1.157	2	44.9	1.226	2	2.1				2	4	0.0322	175.88	435	47.2	4.91
P67134	Rv2367c	Rv2367c	endoribonuclease(Rv2367c)	0.096	1	1	1	11	0.992	5	33.7	0.833	5	12.7	1.056	5	9.8	1.205	5	15	1.304	5	33.6	1.215	5	18.7	0.944	5	4.9				2	11	0.096	513.3	177	19.6	4.42
P0A5S1	Rv2368c	Rv2368c	phosphate starvation-inducible protein PhoH(phoH1)	0.0227	1	1	1	2	0.912	1		0.709	1		0.973	1		1.25	1		1.094	1		1.295	1		1.079	1		1.031	1		2	2	0.0227	49.79	352	37.8	6.2
P67203	Rv2372c	RsmE (Rv2372c)	rRNA small subunit methyltransferase E(Rv2372c)	0.0573	1	1	1	1	4.099	1		3.553	1		0.206	1		0.238	1		0.952	1		0.264	1		1.136	1					1	1	0.0573	32.86	262	27.6	8.21
P63967	Rv2373c	DnaJ2 (Rv2373c)	chaperone protein DnaJ(dnaJ2)	0.3534	1	12	12	60	0.903	23	12.2	0.871	22	11.3	1.063	24	15.1	1.081	22	11.6	0.908	22	13.9	0.998	22	9.1	1.048	21	14.1	1.37	6	40.5	22	60	0.3534	1185.16	382	40.5	6.68
P64399	Rv2374c	HrcA (Rv2374c)	heat-inducible transcription repressor HrcA(hrcA)	0.2536	2	6	6	17	1.009	8	19.1	1.152	8	32.8	0.908	8	47.6	0.933	8	12.5	0.906	8	32.7	0.861	8	60.7	1.004	8	18.3				9	17	0.2536	605.27	343	36.5	5.44
P0A5P9	Rv2376c	Mtb12 (Rv2376c)	low molecular weight antigen MTB12(cfp2)	0.4881	1	5	5	142	0.872	44	33.3	0.823	44	33.6	0.867	44	48.2	0.948	44	25.1	1.141	45	61.4	1.252	44	73.3	0.949	46	16.2	1.056	44	25.9	8	142	0.4881	4302.2	168	16.6	6.54
Q7TYQ9	Rv2378c	MbtG (Rv2378c)	L-lysine N6-monooxygenase(mbtG)	0.0418	1	2	2	3	0.961	1		0.856	1		0.987	1		1.106	1		0.522	1		0.677	1		1.246	1					3	3	0.0418	84.18	431	46.9	6.65
P71717	Rv2383c	MbtB (Rv2383c)	phenyloxazoline synthase(mbtB)	0.046	2	4	5	13	1.021	6	10.5	0.938	6	14.4	0.959	6	18.2	0.985	6	9.8	0.565	6	14.9	0.546	6	5.1	0.977	6	6.6	0.745	1		9	13	0.046	338.36	1414	151.5	5.6
P71756	Rv2388c	HemN (Rv2388c)	oxygen-independent coproporphyrinogen III oxidase(hemN)	0.0987	1	3	3	9	1.012	5	15.8	1.034	5	30.5	0.97	5	18.7	0.913	5	12.5	0.797	5	37.2	1.072	5	11.3	1.102	5	15.5	1.169	1		5	9	0.0987	264.78	375	40.3	5.74
Q7TYP6	Rv2391	SirA (Rv2391)	sulfite reductase(sirA)	0.3441	1	19	19	103	0.908	48	29	0.897	47	13	1.051	47	17.2	1.075	47	11.6	0.437	46	22	0.511	46	16.1	1.091	45	10.2	1.114	17	33.3	33	103	0.3441	2358.02	555	62.1	6.46
P65669	Rv2392	CysH (Rv2392)	phosphoadenosine phosphosulfate reductase(cysH)	0.3937	1	6	6	36	0.842	18	22.3	0.784	17	19.9	1.029	18	13.5	1.003	18	17.7	0.374	15	29.7	0.532	17	33.4	1.144	14	20.6	1.238	2	37.6	12	36	0.3937	999.41	254	27.4	5.36
P0A4W3	Rv2397c	CysA1 (Rv2397c)	sulfate ABC transporter ATP-binding protein CysA(cysA1)	0.0963	1	2	2	4	0.497	1		0.607	1											1.709	1								3	4	0.0963	134.89	353	37.7	9.31
P65270	Rv2404c	LepA (Rv2404c)	GTP-binding protein LepA(lepA)	0.049	1	2	3	7	0.92	2	28.2	0.945	2	3.9	1.221	2	30.5	1.188	2	1.8	1.083	2	8.3	1.217	2	39.7	1.034	2	2.3	0.846	1		5	7	0.049	159.36	653	72.4	5.78
P71736	Rv2407	Rv2407	ribonuclease Z(Rv2407)	0.0952	3	1	1	2	1.146	1		0.969	1		1.073	1		1.269	1		2.055	1		1.12	1		0.625	1					2	2	0.0952	43.21	273	28.7	5.83
P65001	Rv2411c	Rv2411c	hypothetical protein(Rv2411c)	0.2958	1	11	11	37	0.998	18	12.8	0.907	18	10.8	1.027	18	11.1	1.137	18	10.1	0.953	18	14	1.041	18	10.4	1.033	18	10.5	1.255	3	2	20	37	0.2958	1041.82	551	61.3	5.81
P66506	Rv2412	RpsT (Rv2412)	30S ribosomal protein S20(rpsT)	0.314	1	5	5	31	0.953	14	8.1	0.878	14	8.7	1.128	14	11	1.202	14	11.9	0.689	13	11.9	0.859	14	14	1.124	13	9	0.92	4	29.6	8	31	0.314	827.78	86	9.4	11.75
P71727	Rv2416c	Eis (Rv2416c)	enhanced intracellular survival protein(eis)	0.4975	2	14	14	50	1.054	20	16.5	0.884	20	7.5	0.968	20	10.3	1.151	20	8	0.773	18	14.3	0.798	20	17.4	1.082	18	10	1.287	4	68.2	27	50	0.4975	950.81	408	44.4	6.42
P67368	Rv2417c	Rv2417c	DegV domain-containing protein(Rv2417c)	0.2821	1	4	4	10	1.015	6	20.1	0.905	6	23.3	1.091	6	22.6	1.212	6	17.5	0.961	6	28.8	1.123	6	24.5	1.033	6	8.5	0.971	1		6	10	0.2821	247.52	280	28.5	6.54
P71724	Rv2419c	GpgP (Rv2419c)	glucosyl-3-phosphoglycerate phosphatase(gpgP)	0.3004	1	5	5	31	0.963	14	12.2	0.885	14	23.2	0.983	14	15	1.067	14	14.4	0.84	14	9.7	0.965	14	19.5	1.151	14	11.7	1.119	1		9	31	0.3004	1046.86	223	24.2	6.55
O86328	Rv2421c	NadD (Rv2421c)	nicotinate-nucleotide adenylyltransferase(nadD)	0.0521	2	1	1	1	1.106	1		1.284	1		0.75	1		0.647	1		0.817	1		0.655	1		0.886	1		1.45	1		1	1	0.0521	47.46	211	23	5.38
P65789	Rv2427c	ProA (Rv2427c)	gamma-glutamyl phosphate reductase(proA)	0.4723	1	16	16	104	0.954	41	18.1	0.884	41	14.2	1.005	42	9.1	1.111	42	13.6	1.006	41	16.3	1.129	43	15.6	1.062	42	16.1	1.137	15	35.2	27	104	0.4723	2923.38	415	43.7	6.04
Q7BHK8	Rv2428	AhpC (Rv2428)	alkyl hydroperoxide reductase subunit AhpC(ahpC)	0.6667	1	10	10	53	1.028	23	11.9	0.772	22	12.6	0.997	24	8.5	1.305	23	8.2	0.811	22	11.6	0.82	24	16.8	1.112	24	13.1	0.935	10	11.4	16	53	0.6667	1050.43	195	21.6	4.7
P0A5N5	Rv2429	AhpD (Rv2429)	alkyl hydroperoxide reductase AphD(ahpD)	0.3164	1	4	4	10	0.918	6	9.9	0.858	5	10.3	1.1	5	3.5	1.075	5	9.6	1.163	5	9.7	1.208	5	1.2	0.971	5	3.7	1.078	5	28.4	5	10	0.3164	164.03	177	18.8	7.03
P0A5L7	Rv2438c	NadE (Rv2438c)	glutamine-dependent NAD(+) synthetase(nadE)	0.2489	1	13	13	45	1.027	19	16.4	0.908	21	12.9	1.035	19	21.5	1.147	20	13.6	1.058	19	16.6	1.054	19	16.3	1.055	19	7.7	1.046	9	9.7	24	45	0.2489	1049.31	679	74.6	5.73
P59958	Rv2439c	ProB (Rv2439c)	glutamate 5-kinase protein(proB)	0.0798	2	2	2	3	1.036	1		0.918	1		0.8	1		0.902	1		0.932	1		0.936	1		1.04	1		4.715	1		3	3	0.0798	85.98	376	38.8	9.35
Q7TYK5	Rv2440c	Obg (Rv2440c)	GTPase Obg(obg)	0.0564	1	1	1	1	0.839	1		1.64	1		0.683	1		0.349	1		1.009	1		0.966	1		0.803	1					1	1	0.0564	34.87	479	50.4	6.48
P66128	Rv2441c	RpmA (Rv2441c)	50S ribosomal protein L27(rpmA)	0.6163	1	7	7	23	0.858	13	9.4	0.873	13	15.8	1.051	13	6.1	1.071	13	8.5	1.017	13	19.6	1.095	13	19.8	1.051	13	5.9	0.963	4	46.5	12	23	0.6163	339.35	86	9	11.53
P66118	Rv2442c	RplU (Rv2442c)	50S ribosomal protein L21(rplU)	0.5243	1	5	5	38	0.845	14	6.8	0.876	15	17.6	1.151	14	26.6	1.148	13	8.5	0.891	13	19.4	1.075	13	16.7	1.086	13	11.7	2.361	2	40.4	10	38	0.5243	1261.97	103	11	9.99
P84283	Rv2445c	NdkA (Rv2445c)	nucleoside diphosphate kinase(ndkA)	0.0882	1	1	1	5	1.02	2	9.3	0.632	2	21.1	0.852	2	12	1.375	2	23.9	0.744	2	8.2	0.713	2	4.8	0.978	2	3.8	1.065	1		2	5	0.0882	98.23	136	14.5	5.48
P67600	Rv2448c	ValS (Rv2448c)	valine--tRNA ligase(valS)	0.3196	1	24	25	104	0.968	46	17.1	0.909	47	21.3	0.973	45	15.7	1.079	47	16.3	0.999	47	13.2	1.059	46	18.3	1.061	47	9.8	1.252	19	28.3	47	104	0.3196	2738.14	876	97.8	5.3
O53176	Rv2449c	Rv2449c	trans-acting enoyl reductase(Rv2449c)	0.4272	1	12	13	40	0.93	16	18.5	0.901	16	8.8	0.998	15	6.6	1.024	15	10.3	0.952	16	13.4	1.038	16	11.9	1.047	16	6.7	0.991	2	5.4	22	40	0.4272	1004.31	419	44.4	8.98
P65403	Rv2453c	MobA (Rv2453c)	molybdenum cofactor guanylyltransferase(mobA)	0.4229	1	9	9	27	0.987	15	12.5	0.883	15	11.6	0.963	15	8.6	1.081	15	17.8	1.178	14	11.5	1.216	15	19.2	0.985	14	6.2	1.18	7	40.1	15	27	0.4229	697.48	201	21.1	5.92
A1KLF3	Rv2457c	ClpX (Rv2457c)	ATP-dependent CLP protease ATP-binding subunit ClpX(clpX)	0.3122	2	9	9	26	0.94	11	10.5	0.894	11	10.4	1.089	11	9.9	1.08	11	12.3	0.966	11	9.5	1.145	10	12.1	1.11	10	5.6				13	26	0.3122	640.5	426	46.8	5.16
P63784	Rv2460c	ClpP2 (Rv2460c)	ATP-dependent CLP protease proteolytic subunit 2(clpP2)	0.5794	1	11	12	101	0.923	32	18.6	0.915	31	11.2	1.01	34	17.8	1.07	33	19.4	1.049	32	15.3	1.198	34	13.3	1.03	34	5.6	1.109	17	31.8	21	101	0.5794	2513.05	214	23.5	5.15
P0A527	Rv2461c	ClpP1 (Rv2461c)	ATP-dependent CLP protease proteolytic subunit 1(clpP1)	0.56	1	7	7	316	1.07	132	18.2	0.978	129	18.1	1.044	131	16.2	1.163	130	19.2	1.09	132	18.1	1.089	130	16.3	1.066	130	14.5	1.296	22	45.4	13	316	0.56	12499.4	200	21.7	4.92
O53189	Rv2462c	Tig (Rv2462c)	trigger factor(tig)	0.5708	2	17	17	149	0.926	62	14.8	0.889	60	15.8	0.998	60	12	1.065	59	15.2	1.132	61	17.9	1.312	61	25.6	1.059	61	10.9	1.326	23	36.4	31	149	0.5708	5240.77	466	50.6	4.55
P64158	Rv2464c	Rv2464c	DNA glycosylase(Rv2464c)	0.0709	1	1	1	2	0.867	1		0.858	1		1.211	1		1.224	1		1.218	1		1.397	1		0.994	1					2	2	0.0709	84.95	268	29.7	9.83
Q7TYI9	Rv2465c	RpiB (Rv2465c)	ribose-5-phosphate isomerase B(rpiB)	0.8025	1	9	10	101	0.923	32	17.2	0.908	32	16.8	1.02	29	22.4	1.075	31	15.1	0.879	32	17.1	0.984	31	23.2	1.052	31	10.9	1.38	11	59.5	16	101	0.8025	1954.39	162	17.3	6.62
O53195	Rv2468c	Rv2468c	hypothetical protein(Rv2468c)	0.4431	1	4	4	47	0.998	23	17.3	0.855	22	10.5	1.007	23	14.8	1.093	22	16.3	0.904	23	10.3	1.041	23	12	1.07	23	9.4	0.954	5	71.2	8	47	0.4431	1201.45	167	17.3	5.26
P0A596	Rv2470	GlbO (Rv2470)	hemoglobin GlbO(glbO)	0.1875	1	3	3	6	0.925	4	4.7	0.812	4	10.1	0.949	4	5.5	1.16	4	3.6	1.067	4	9.3	1.188	4	10.8	1.073	4	8.8	1.137	2	15.5	4	6	0.1875	60.13	128	14.9	5.81
O53204	Rv2477c	Rv2477c	macrolide ABC transporter ATP-binding protein(Rv2477c)	0.4857	1	22	22	121	0.883	54	13.8	0.841	54	12.8	1.089	54	11.4	1.141	54	13.2	1.1	53	16.4	1.327	54	13.6	1.047	53	8.8	1.51	5	57.5	41	121	0.4857	3437.74	558	61.9	5.31
A1KLH6	Rv2482c	PlsB2 (Rv2482c)	glycerol-3-phosphate acyltransferase(plsB2)	0.1673	3	8	9	27	0.992	12	15.4	0.859	12	23	0.817	12	28.4	0.921	12	28.4	1.44	12	21.6	1.449	13	17.2	1.107	13	12.1	1.075	2	13.4	16	27	0.1673	724.98	789	88.3	8.75
O53209	Rv2484c	Rv2484c	diacyglycerol O-acyltransferase(Rv2484c)	0.0937	1	2	3	6	1.043	1		1.062	1		1.057	1		1.039	1		1.118	1		1.13	1		1.055	1					4	6	0.0937	337.17	491	52.3	7.94
P64019	Rv2486	EchA14 (Rv2486)	enoyl-CoA hydratase EchA14(echA14)	0.3555	1	6	6	13	1.008	5	13.4	0.97	5	10.3	0.995	5	22.8	1.012	5	20.5	1.192	5	4.2	1.253	5	11.9	1.066	5	4.3	1.448	2	22.4	10	13	0.3555	314.23	256	26.3	6.29
O06162	Rv2498c	CitE (Rv2498c)	citrate (pro-3S)-lyase subunit beta(citE)	0.5714	1	10	10	42	0.887	18	10.9	0.888	18	10.9	1.034	18	9.9	1.065	18	9.5	0.742	18	16.7	0.857	18	11.1	1.028	18	11	1.28	6	18.3	18	42	0.5714	1325.48	273	28.9	5.41
P0A509	Rv2501c	AccA1 (Rv2501c)	acetyl/propionyl-CoA carboxylase subuit alpha(accA1)	0.0872	1	3	3	5	1.885	1		1.317	1		0.598	1		0.855	1		0.966	1		0.555	1		1.084	1					4	5	0.0872	157.85	654	70.5	5.59
P63651	Rv2503c	ScoB (Rv2503c)	succinyl-CoA:3-ketoacid-CoA transferase subunit B(scoB)	0.3165	1	4	4	25	0.912	7	11.1	0.858	7	13.2	0.909	7	27.4	0.95	7	13.5	0.618	7	14.7	0.743	7	21.4	1.098	7	8.5	0.62	1		7	25	0.3165	566.29	218	22.9	5.36
P63649	Rv2504c	ScoA (Rv2504c)	succinyl-CoA:3-ketoacid-CoA transferase subunit A(scoA)	0.3105	1	5	5	33	0.963	12	18.2	1	12	6.7	0.867	12	12.6	0.974	12	23.8	0.727	12	17.2	0.733	12	19.8	1.015	12	6.2	0.727	1		10	33	0.3105	837.88	248	26.3	5.76
P65598	Rv2511	Orn (Rv2511)	oligoribonuclease(orn)	0.3535	1	5	5	19	0.946	7	11.9	0.89	7	8.5	1.01	7	6	1.153	7	21.5	0.948	7	18	0.997	7	6.6	1.128	7	8.9	1.224	2	19.5	8	19	0.3535	590.21	215	23.4	4.7
O53226	Rv2521	Bcp (Rv2521)	peroxiredoxin(bcp)	0.3312	1	3	3	13	1.005	6	19.5	0.916	5	8.7	1.007	6	10.8	1.122	5	39.3	1.041	6	10.9	1.108	6	33.4	0.998	6	5.8				5	13	0.3312	263.93	157	17.1	8.41
P0A4W9	Rv2523c	AcpS (Rv2523c)	holo-ACP synthase(acpS)	0.2	1	2	2	11	1.07	5	10.2	0.871	5	24.4	0.932	5	11.2	1.084	5	15.8	1.016	5	27.8	0.981	5	13.3	1.068	5	4.9	1.567	1		4	11	0.2	244.08	130	14	5.29
P95020	Rv2533c	NusB (Rv2533c)	N utilization substance protein B(nusB)	0.2308	2	2	2	7	0.726	4	30.4	0.796	5	21.9	1.321	4	26.2	1.316	5	4.7	0.821	5	7.9	1.083	3	58.8	1.098	4	9.4	1.495	2	3.3	3	7	0.2308	165.34	156	16.7	7.15
P64035	Rv2534c	Efp (Rv2534c)	elongation factor P(efp)	0.3102	1	4	5	41	0.954	17	17.2	0.844	17	28.6	1.027	17	20.5	1.225	18	15.4	1.171	17	27.9	1.407	17	22.6	1.045	17	15.2	1.212	8	5.4	9	41	0.3102	875.25	187	20.4	5.87
P0A4Z5	Rv2538c	AroB (Rv2538c)	3-dehydroquinate synthase(aroB)	0.1464	1	3	3	12	0.923	3	7.9	0.831	3	0.8	0.989	3	0.2	1.042	3	5.5	0.786	3	7.9	0.903	4	4.9	1.06	4	7.3				6	12	0.1464	550.17	362	38.1	5.47
P63612	Rv2540c	AroC (Rv2540c)	chorismate synthase(aroF)	0.4214	1	10	11	41	1.023	16	29.2	0.902	15	13.2	0.976	16	19	1.092	15	14.6	0.849	16	16.6	0.858	16	25	1.062	16	18.2	1.267	6	23.4	19	41	0.4214	1260.55	401	41.8	6.57
P67488	Rv2554c	Rv2554c	Holliday junction resolvase(Rv2554c)	0.1588	1	2	2	7	0.902	4	9.7	0.96	4	11.7	1.024	4	16	1.002	4	11.9	0.903	4	17.3	1.106	4	9	1.056	4	8.3	1.034	2	37.8	3	7	0.1588	348.75	170	18.1	8.28
O07438	Rv2555c	AlaS (Rv2555c)	alanine--tRNA ligase(alaS)	0.3883	2	29	29	136	0.983	60	19.2	0.778	57	16.4	0.841	59	18.8	1.116	56	16.4	1.122	60	18.4	1.161	61	17.2	1.065	61	10	1.49	23	59	51	136	0.3883	3478.09	904	97.3	5.6
P67121	Rv2556c	Rv2556c	hypothetical protein(Rv2556c)	0.124	1	3	3	10	0.904	6	6.3	0.663	6	3.9	0.753	6	26.5	1.041	6	18	0.899	6	7.1	1.022	6	19.9	0.978	6	18.3	1.271	1		5	10	0.124	260.48	129	13.9	5.69
P65005	Rv2558	Rv2558	hypothetical protein(Rv2558)	0.2119	1	3	3	14	0.979	7	14.8	0.751	7	11.1	0.681	7	12.5	0.984	7	6.2	0.441	7	25.6	0.432	7	24.9	0.877	7	27.9				6	14	0.2119	819.06	236	25.7	6.64
Q50739	Rv2559c	Rv2559c	hypothetical protein(Rv2559c)	0.0796	1	2	2	4	0.759	1		0.754	1		0.917	2	1.8	0.873	2	9.9	0.706	1		0.965	2	69.9	1.038	2	70				4	4	0.0796	63.53	452	47.5	6.68
P65007	Rv2563	Rv2563	glutamine ABC transporter permease(Rv2563)	0.3295	1	8	8	38	1.046	15	21.2	0.861	15	25.6	0.925	14	17.9	1.104	14	14.3	0.664	13	16.8	0.739	15	25.1	1.096	13	11.3				15	38	0.3295	1338.12	349	36	9.96
P63401	Rv2564	GlnQ (Rv2564)	glutamine ABC transporter ATP-binding protein(glnQ)	0.4364	1	10	11	70	0.86	21	12.6	0.872	21	10.7	0.957	22	19.8	0.969	22	15	0.806	21	13.1	0.957	22	21.9	1.076	22	11.2	1.55	1		20	70	0.4364	2214.65	330	35.4	5.58
P0A642	Rv2565	Rv2565	NTE family protein(Rv2565)	0.2007	1	6	6	9	0.881	3	2.5	0.551	3	34.7	0.944	3	2	1.072	3	21	1.215	3	2.8	1.484	3	3.7	1.056	3	1.5				8	9	0.2007	311.77	583	62.1	6.32
Q50654	Rv2567	Rv2567	hypothetical protein(Rv2567)	0.2828	2	14	15	37	1.133	19	12.1	1.031	19	17.4	1.021	19	19.8	1.07	19	14.9	1.126	19	13.3	1.105	19	24.3	1.098	19	10.3	0.724	8	31.4	23	37	0.2828	898.91	884	95.4	5.3
P65009	Rv2568c	Rv2568c	hypothetical protein(Rv2568c)	0.1144	1	3	3	16	0.911	6	15.7	0.877	6	21.5	0.904	6	12.9	0.982	6	14.1	0.214	6	31.8	0.313	6	56.3	1.203	6	16.6	0.715	2	14.2	6	16	0.1144	438.05	341	38	5.4
P0A5G5	Rv2569c	Rv2569c	hypothetical protein(Rv2569c)	0.0924	1	2	2	6	1.051	3	12.2	0.81	3	3.8	0.881	3	2.4	1.173	3	19	0.961	3	13.6	1.027	3	8.6	1.096	3	13.8				4	6	0.0924	202.26	314	34.4	6.04
P65015	Rv2571c	Rv2571c	transmembrane protein(Rv2571c)	0.2366	1	5	5	13	0.945	3	5.1	0.932	5	42.8	0.938	3	16	0.937	3	24.7	0.964	4	19.7	1.009	3	10	1.046	4	13.5	1.112	1		7	13	0.2366	441.85	355	36.8	8.31
Q50649	Rv2572c	AspS (Rv2572c)	aspartate--tRNA ligase(aspS)	0.3249	2	15	17	42	0.921	15	14.2	0.937	16	22.5	1.114	16	18.9	1.1	16	16	0.955	17	19.7	1.019	16	19	1.046	17	10.7	1.139	4	48.6	27	42	0.3249	1103.09	594	64.9	5.21
P65017	Rv2574	Rv2574	hypothetical protein(Rv2574)	0.2275	1	3	3	7	1.45	3	13.9	1.585	3	26.1	0.735	3	4.3	0.654	3	7.5	0.997	3	15.2	0.722	3	21.7	0.985	3	9.4	0.836	2	32.5	5	7	0.2275	145.8	167	19	9.1
P65021	Rv2576c	Rv2576c	membrane protein(Rv2576c)	0.3571	1	2	2	6																						0.524	1		2	6	0.3571	184.51	154	15.8	5.71
Q50644	Rv2577	Rv2577	hypothetical protein(Rv2577)	0.0151	1	1	1	1																									1	1	0.0151	24.07	529	57.2	6.77
A1KLS7	Rv2579	DhaA (Rv2579)	haloalkane dehalogenase(dhaA)	0.65	3	15	15	88	0.89	39	14.4	0.885	39	19.2	0.983	39	20	1.081	39	16.5	1.094	39	10.7	1.305	39	14.9	1.038	39	9	1.04	19	32.4	27	88	0.65	1796.2	300	33.7	5.14
P67484	Rv2580c	HisS (Rv2580c)	histidine--tRNA ligase(hisS)	0.3002	1	8	8	19	1.185	8	12.3	0.942	8	11.1	1.016	8	10.4	1.042	8	7	0.971	8	13.2	0.986	8	15	1.114	8	8.6	1.462	2	15.2	13	19	0.3002	580.31	423	45.1	5.57
P64261	Rv2581c	Rv2581c	glyoxalase II(Rv2581c)	0.4018	1	7	7	36	0.99	16	18.2	0.891	16	19.7	0.99	16	20.5	1.124	16	26.3	0.869	16	32.4	0.799	16	9.3	0.989	16	11.5	1.665	6	42.2	14	36	0.4018	903.03	224	24.2	6.64
Q50639	Rv2582	PpiB (Rv2582)	peptidyl-prolyl cis-trans isomerase B(ppiB)	0.2435	1	4	4	18	1.001	6	12.1	0.873	6	17	0.998	6	9.4	1.078	6	15.3	0.911	6	31.2	0.932	6	32.6	0.959	6	30.8				6	18	0.2435	302.87	308	32.4	9.38
P66014	Rv2583c	RelA (Rv2583c)	bifunctional (p)ppGpp synthase/hydrolase RelA(relA)	0.0894	2	7	7	9	0.899	3	29.1	0.764	3	13.2	0.82	3	17.5	0.952	3	0.4	0.366	3	54.6	0.366	3	13.3	0.978	3	2.9				9	9	0.0894	173.43	738	81.8	7.28
Q50637	Rv2584c	Apt (Rv2584c)	adenine phosphoribosyltransferase(apt)	0.5112	2	9	9	24	0.913	12	20.3	0.939	12	16.4	1.037	12	17.2	0.949	12	16	1.004	11	13	1.063	12	27	1.018	11	20	1.105	1		15	24	0.5112	965.01	223	23.2	9.69
Q50635	Rv2586c	SecF (Rv2586c)	protein translocase subunit SecF(secF)	0.1878	1	7	7	27	1.009	11	19.1	0.782	11	8.2	1.076	11	27.6	1.211	11	12.1	1.034	11	17.4	1.131	11	14.6	1.033	11	11.7	0.895	1		12	27	0.1878	800.69	442	47	9.54
Q50634	Rv2587c	SecD (Rv2587c)	protein translocase subunit SecD(secD)	0.0977	1	5	5	16	0.971	8	11.8	0.944	8	18.9	1.093	8	17.1	1.069	8	8.4	1.07	8	11.8	1.269	8	12.2	1.061	8	7.6	1.108	3	16.6	8	16	0.0977	388.65	573	60.2	8.79
P65025	Rv2588c	YajC (Rv2588c)	membrane protein secretion factor YajC(yajC)	0.2261	1	1	1	4																									1	4	0.2261	127.62	115	13	4.48
P63505	Rv2589	GabT (Rv2589)	4-aminobutyrate aminotransferase(gabT)	0.245	1	6	7	18	1.016	6	22.1	1.027	6	32.7	0.963	4	10.4	1.04	4	14.1	1.083	6	25.7	1.168	6	16.4	1.148	6	27.2	1.23	3	21.4	11	18	0.245	553.64	449	46.8	5.59
P66754	Rv2592c	RuvB (Rv2592c)	Holliday junction ATP-dependent DNA helicase RuvB(ruvB)	0.1017	1	2	2	7	0.797	3	51.2	0.939	2	41.8	1.212	3	8	1.178	2	12.1	0.969	3	15.8	1.136	3	21.8	1.039	3	11	0.801	1		3	7	0.1017	285.47	344	36.6	5.5
P66745	Rv2593c	RuvA (Rv2593c)	Holliday junction ATP-dependent DNA helicase RuvA(ruvA)	0.2296	1	3	3	11	0.892	5	42.8	0.831	5	28.1	1.119	5	5.5	1.294	5	22	0.994	5	41	1.069	5	21.3	0.926	5	53.8				6	11	0.2296	423.72	196	20.2	6.96
P65029	Rv2597	Rv2597	membrane protein(Rv2597)	0.2767	1	4	4	24	0.982	8	18.8	0.957	9	9.1	1	8	27.2	0.921	9	34.3	1.073	9	3.7	1.196	8	14	1.12	9	16.5				8	24	0.2767	694.17	206	21.9	4.81
Q50622	Rv2599	Rv2599	membrane protein(Rv2599)	0.0699	1	1	1	1																									1	1	0.0699	28.08	143	14.9	9.55
P67177	Rv2603c	Rv2603c	transcriptional regulator(Rv2603c)	0.3028	1	3	4	14	1.038	4	23.8	0.864	4	11.8	0.799	4	33.1	1.039	4	5	0.971	4	1.3	1.053	4	10.6	1.041	4	11.6	0.913	3	3.4	5	14	0.3028	172.3	251	26.8	4.77
Q7TY92	Rv2604c	SnoP (Rv2604c)	glutamine amidotransferase SnoP(snoP)	0.197	1	2	3	7	1.189	3	1.7	1.148	3	7.7	1.016	3	15.4	1.025	3	2.1	1.091	3	6	1.127	3	11.5	1.17	3	8.9	1.05	2	6	4	7	0.197	203.06	198	21.1	5.58
P60795	Rv2606c	SnzP (Rv2606c)	pyridoxine biosynthesis protein(snzP)	0.5719	1	15	16	100	1.002	41	23.5	0.891	41	17.2	0.989	40	16.6	1.1	40	15.4	1.065	41	20.2	1.111	42	22.3	1.04	41	9.6	1.261	14	29.3	29	100	0.5719	2856.8	299	31.3	5.39
P65683	Rv2607	PdxH (Rv2607)	pyridoxine/pyridoxamine 5'-phosphate oxidase(pdxH)	0.25	1	5	5	11	0.864	6	5.7	0.803	6	9	1.011	6	5.3	1.042	6	6.3	0.782	6	12.1	0.897	6	10.3	1.031	6	9.2	0.918	3	33.5	8	11	0.25	191.86	224	25.2	5.73
Q7TY88	Rv2610c	PimA (Rv2610c)	alpha-(1-2)-phosphatidylinositol mannosyltransferase(pimA)	0.1455	1	3	3	6	0.979	4	14.2	0.928	4	26.8	0.87	4	21.1	0.98	4	21.9	1.176	4	3	1.034	4	23.4	1.093	4	2.2	0.995	2	59.2	5	6	0.1455	153.04	378	40.4	7.71
O06203	Rv2611c	Rv2611c	phosphatidylinositol mannoside acyltransferase(Rv2611c)	0.0759	1	1	1	1	1.028	1		0.981	1		0.962	1		1.008	1		1.544	1		1.719	1		1.145	1		0.802	1		1	1	0.0759	29.3	316	35.1	8.95
O06201	Rv2613c	Rv2613c	AP-4-A phosphorylase(Rv2613c)	0.2769	1	4	5	26	0.911	11	6.6	0.937	11	15.7	1.077	11	24.8	1.116	11	8.5	1.192	10	19.2	1.403	11	13.9	1.111	10	16.6	1.117	3	17.7	9	26	0.2769	697.4	195	21.9	6.81
P67583	Rv2614c	ThrS (Rv2614c)	threonine--tRNA ligase(thrS)	0.2717	1	14	17	60	0.935	26	8.7	0.883	26	8.6	0.98	26	9.8	1.072	26	9.6	0.965	26	11.3	1.004	26	12.1	1.012	26	7.6	0.961	12	25.5	27	60	0.2717	1598.5	692	77.1	5.63
O06189	Rv2623	TB31.7 (Rv2623)	universal stress protein(TB31.7)	0.6566	1	14	16	230	0.838	81	13.6	0.901	81	12.3	1.042	81	10.8	1.009	82	13.2	0.46	76	27.1	0.531	77	24.8	1.021	75	8.8	0.902	11	33	27	230	0.6566	6658.44	297	31.6	5.76
O06188	Rv2624c	Rv2624c	universal stress protein(Rv2624c)	0.4669	1	9	9	39	0.881	20	7	0.94	20	6.5	1.028	20	14.2	0.953	20	8.7	0.327	20	39.2	0.423	20	34	1.058	20	12.1	1.305	5	56.3	17	39	0.4669	1072.96	272	29.4	6.47
O06187	Rv2625c	Rv2625c	zinc metalloprotease Rip3(Rv2625c)	0.1959	1	6	6	15	0.84	6	11.6	0.912	5	11.3	0.941	5	13.2	1.042	5	14	0.354	5	21.4	0.358	5	6.6	1.044	5	6.5				9	15	0.1959	316.2	393	41.5	9.95
O06186	Rv2626c	Hrp1 (Rv2626c)	hypoxic response protein(hrp1)	0.7273	1	8	8	58	0.958	24	23.6	1.07	24	16	1.09	25	21.8	1.021	24	10.7	2.843	24	19.6	2.718	25	36.3	1.043	25	6.3	1.195	6	38	13	58	0.7273	1554.23	143	15.5	5.14
O06185	Rv2627c	Rv2627c	hypothetical protein(Rv2627c)	0.276	1	8	9	46	1.119	19	14.4	0.99	17	22.2	1.004	18	10.2	1.09	17	9.6	0.92	17	22.4	0.788	17	21.3	0.972	16	4	1.648	1		15	46	0.276	785.96	413	46.2	9.67
O06183	Rv2629	Rv2629	hypothetical protein(Rv2629)	0.607	1	14	14	62	0.88	29	25.3	0.924	29	20.8	1.086	29	9.9	1.053	29	11.5	0.618	29	22.7	0.709	29	17.1	0.98	29	9.3	1.404	10	28.9	27	62	0.607	2039.69	374	40.8	5.38
P65033	Rv2632c	Rv2632c	hypothetical protein(Rv2632c)	0.8387	1	5	5	49	0.912	13	13.8	0.842	13	23	0.992	13	15.2	1.031	13	19	0.968	14	22.1	1.211	12	7.7	1.105	12	22.1	2.374	2	64.1	8	49	0.8387	1382.38	93	10.1	5.16
P63911	Rv2637	DedA (Rv2637)	transmembrane protein DedA(dedA)	0.0413	1	2	2	5	0.914	2	5.5	0.851	2	6.9	0.986	2	9.3	1.058	2	7.9	0.424	2	18.3	0.547	2	4.8	1.178	2	29				4	5	0.0413	112.43	218	23	9.88
P71955	Rv2658c	Rv2658c	prophage protein(Rv2658c)	0.25	1	3	4	8	0.918	3	0.4	0.94	3	3.1	1.1	3	6.4	1.117	3	7.5	0.88	3	7.7	0.857	3	6.5	0.91	3	7.2	0.643	2	47.3	5	8	0.25	134.53	120	13.3	5.8
P63425	Rv2669	Rv2669	GCN5-like N-acetyltransferase(Rv2669)	0.0641	1	1	1	1	0.812	1		0.816	1		1.107	1		1.102	1		0.895	1		1.219	1		1.105	1		0.882	1		1	1	0.0641	26.58	156	17.2	9.11
P71973	Rv2676c	Rv2676c	hypothetical protein(Rv2676c)	0.4502	1	7	8	34	0.941	17	12.4	0.937	17	12.9	1.028	17	14.3	1.074	17	21.7	0.94	17	21.8	0.984	17	11.4	1.066	17	10.5	0.973	8	56.9	13	34	0.4502	702.45	231	26.2	5.86
P0A5A8	Rv2677c	HemY (Rv2677c)	protoporphyrinogen oxidase(hemY)	0.1482	1	3	5	9	1.031	4	15.5	0.921	4	18	0.836	4	24.8	0.941	4	30.2	0.948	4	5.6	1.07	4	5.3	1.088	4	5.9	0.895	1		7	9	0.1482	259.39	452	46.8	6.46
A1KM16	Rv2678c	HemE (Rv2678c)	uroporphyrinogen decarboxylase(hemE)	0.2325	2	3	3	11	0.944	2	8.5	1.037	2	32.4	0.963	3	11	0.838	2	30.5	1.393	2	51.3	1.229	4	1.5	0.927	4	44.6				4	11	0.2325	163.03	357	37.6	5.77
P0A555	Rv2682c	Dxs (Rv2682c)	1-deoxy-D-xylulose 5-phosphate synthase(dxs1)	0.2555	1	13	15	42	0.912	18	19.7	0.897	18	15.4	0.867	18	16.1	0.981	18	18.2	0.987	18	27.7	1.004	18	34.5	1.07	18	12.4	2.097	1		25	42	0.2555	1233.33	638	67.8	6.38
O07194	Rv2692	CeoC (Rv2692)	TRK system potassium uptake protein CeoC(ceoC)	0.4	1	8	8	55	1.026	29	22	0.948	29	25	0.847	29	16.7	1.015	29	23.2	1.197	29	19.9	1.117	29	22.3	1.011	29	12.4	1.027	10	32.8	14	55	0.4	1450.47	220	23.9	4.67
P65166	Rv2701c	SuhB (Rv2701c)	inositol-1-monophosphatase SuhB(suhB)	0.1931	1	3	3	9	1.085	3	32.7	0.997	3	16.2	1.03	2	6.7	1.023	2	9.3	1.343	3	17.5	1.195	3	7.7	0.966	3	3.4	1.083	1		6	9	0.1931	328.2	290	30	5.27
Q59568	Rv2702	PpgK (Rv2702)	polyphosphate glucokinase(ppgK)	0.1774	1	3	3	6	1.074	3	35.5	0.903	3	8.9	0.935	3	22.1	1.108	3	8.4	1.406	3	16.5	1.365	3	2.9	1.11	3	5.9	1.189	2	12.5	6	6	0.1774	303.29	265	27.4	6.4
P0A603	Rv2703	SigA (Rv2703)	RNA polymerase sigma factor SigA(sigA)	0.2917	1	16	16	53	0.968	21	22.4	0.878	21	13.1	1.001	22	9.3	1.166	21	14.8	0.983	21	24.3	1.023	21	15.8	1.026	21	3.3	1.224	4	85.2	27	53	0.2917	973.62	528	57.8	4.86
P0A673	Rv2711	IdeR (Rv2711)	iron-dependent repressor and activator IdeR(ideR)	0.6913	1	12	12	83	0.944	45	15.7	0.863	44	16.2	0.985	43	15.7	1.152	43	13.9	0.818	47	22.5	0.916	43	21.1	1.042	45	11.9	1.522	21	35.7	23	83	0.6913	2381.81	230	25.2	5.36
P66007	Rv2713	SthA (Rv2713)	pyridine nucleotide transhydrogenase(sthA)	0.2436	1	6	7	24	0.928	9	7.9	0.93	10	22.2	0.994	10	17.9	1.006	10	27.2	1.09	9	14.6	1.28	10	23.3	1.065	10	12				10	24	0.2436	613.03	468	50.7	6
P0A572	Rv2715	Rv2715	hydrolase(Rv2715)	0.1232	1	3	3	10	1.07	4	15.6	0.957	4	7.8	1.019	4	2.3	1.072	4	10.4	0.867	4	16	0.999	4	13.8	1.282	4	6				6	10	0.1232	304.37	341	36.9	8.72
P0A5G7	Rv2716	Rv2716	hypothetical protein(Rv2716)	0.1667	1	3	3	10	1.017	6	20.7	0.95	5	25	1.035	6	20.6	0.986	5	5.8	1.035	6	18.3	1.157	6	10.6	0.99	6	16.2	0.896	2	49.3	6	10	0.1667	179.22	228	24.6	5.14
O07216	Rv2717c	Rv2717c	hypothetical protein(Rv2717c)	0.0976	1	1	1	6	1.043	3	2.1	1.105	3	20.3	0.897	3	5.6	0.935	3	12.5	1.493	3	8.5	1.393	3	33.1	0.987	3	23.7				2	6	0.0976	139.94	164	17.8	6.38
P67314	Rv2718c	NrdR (Rv2718c)	transcriptional regulator NrdR(nrdR)	0.2273	1	3	3	18	0.986	9	7.8	0.874	9	16.2	1.155	9	12.4	1.22	9	8.1	1.001	9	19.8	1.206	9	20.4	1.115	9	4	1.172	1		5	18	0.2273	759.56	154	17.2	7.4
Q50765	Rv2720	LexA (Rv2720)	repressor LexA(lexA)	0.3502	2	4	4	12	0.939	5	7.3	0.904	6	13.8	1.067	5	5.2	1	5	5	0.813	6	5.1	0.922	5	3.9	0.999	6	8.3	1.233	1		6	12	0.3502	284.98	217	23.1	5.3
P63898	Rv2726c	DapF (Rv2726c)	diaminopimelate epimerase(dapF)	0.1315	1	3	4	15	1.118	7	8.3	0.959	7	15.4	0.874	7	21.3	1.093	7	4.1	1.166	7	11.9	1.075	7	7.4	0.999	7	16.7	1.248	6	28.6	7	15	0.1315	305.2	289	29.7	5.21
P65353	Rv2727c	MiaA (Rv2727c)	tRNA delta(2)-isopentenylpyrophosphate transferase(miaA)	0.0637	1	1	1	2	0.828	1		2.183	1		0.619	1		0.235	1		0.442	1		0.798	1		1.493	1		0.153	1		2	2	0.0637	76.24	314	34.4	9.94
P0A5U5	Rv2737c	RecA (Rv2737c)	recombinase A(recA)	0.1253	1	5	6	30	0.929	13	38.7	1.019	13	11.8	1.055	13	18.6	1.015	13	15.1	1.079	12	12.9	1.109	13	29.1	1.105	12	17				11	30	0.1253	1021.04	790	85.3	6.43
P0C5C4	Rv2744c	35kd_ag (Rv2744c)	hypothetical protein(35kd_ag)	0.7259	1	16	16	199	1.054	52	29.5	0.965	55	18.2	1.032	51	18.9	1.11	53	23.3	1.107	53	13.6	1.04	52	23.8	1.017	54	14.2	1.216	10	48.9	31	199	0.7259	4935.16	270	29.2	5.96
O33290	Rv2748c	FtsK (Rv2748c)	cell division transmembrane protein(ftsK)	0.0096	1	1	1	1	1.189	1		0.976	1		0.951	1		1.159	1		0.823	1		0.68	1		0.982	1		0.743	1		1	1	0.0096	27.41	831	88.8	7.58
O33294	Rv2752c	Rv2752c	ribonuclease J(Rv2752c)	0.1093	1	5	5	13	1.362	4	16.3	1.235	4	27.8	0.98	4	14.7	1.065	4	29.8	0.952	4	23.2	0.751	4	22.7	1.031	4	1.6	0.972	1		8	13	0.1093	391.51	558	59.5	6.16
P66931	Rv2754c	ThyX (Rv2754c)	thymidylate synthase ThyX(thyX)	0.2	1	3	6	11	0.95	4	17.2	0.895	4	6.2	1.035	4	13.8	1.17	4	14.9	0.892	4	7.2	0.913	4	21.2	0.997	4	5.6	1.023	3	17.3	9	11	0.2	174.67	250	27.6	7.01
P0A547	Rv2763c	FolA (Rv2763c)	dihydrofolate reductase(dfrA)	0.2264	1	3	3	11	0.92	5	1.5	0.851	5	12.6	1.007	5	7.7	1.052	5	17.4	1.033	5	3.1	1.228	5	6.2	1.048	5	7.7	0.634	1		6	11	0.2264	348.52	159	17.6	6.8
P67045	Rv2764c	ThyA (Rv2764c)	thymidylate synthase ThyA(thyA)	0.1217	1	2	2	3	0.876	1		0.946	1		1.054	1		0.976	1		1.072	1		1.341	1		1.096	1					3	3	0.1217	108.94	263	29.8	5.74
P72024	Rv2773c	DapB (Rv2773c)	4-hydroxy-tetrahydrodipicolinate reductase(dapB)	0.3673	3	6	6	45	0.982	23	16.6	0.937	23	23.1	0.987	23	21.3	1.062	23	19.1	1.032	23	14.7	1.108	23	10.3	1.029	23	9.5	1.325	8	35.1	12	45	0.3673	1206.95	245	25.7	5.88
P30234	Rv2780	Ald (Rv2780)	L-alanine dehydrogenase(ald)	0.2803	1	5	6	15	1.568	6	29.1	1.298	6	32	1.013	6	17.9	1.303	6	33.3	0.723	6	22.4	0.444	5	12.3	1.218	5	2.3	0.885	1		9	15	0.2803	473.41	371	38.7	6.23
P0A5S8	Rv2782c	PepR (Rv2782c)	zinc protease(pepR)	0.0571	1	2	2	9	0.866	6	11	0.732	5	10.7	0.91	5	11.9	1.169	5	13.6	0.381	5	15.4	0.48	5	71.3	1.021	5	6.7	0.902	2	2.8	3	9	0.0571	222.57	438	47	7.46
P66430	Rv2785c	RpsO (Rv2785c)	30S ribosomal protein S15(rpsO)	0.618	1	6	6	68	0.883	32	13.1	0.902	32	19.1	1.057	32	17.7	1.137	32	12.2	0.906	32	19.8	1.066	32	19.5	1.072	32	9.1	0.965	7	44.9	12	68	0.618	1552.17	89	10.5	10.45
P65965	Rv2838c	RbfA (Rv2838c)	ribosome-binding factor RbfA(rbfA)	0.4481	1	5	5	21	0.927	11	26.7	0.773	11	19	1.129	11	13.1	1.324	11	26.6	0.728	10	21.6	0.759	11	35.5	1.008	10	12.5	1.35	1		8	21	0.4481	367.44	183	19	5.67
P65132	Rv2839c	InfB (Rv2839c)	translation initiation factor IF-2(infB)	0.3878	1	26	26	145	0.918	59	17	0.848	60	21.4	1.009	59	15	1.135	60	16.7	0.682	60	39.6	0.818	60	37.7	1.082	61	11.6	1.893	11	52.9	47	145	0.3878	3842.56	900	94	6.37
P0A5M3	Rv2841c	NusA (Rv2841c)	transcription termination/antitermination protein NusA(nusA)	0.2536	1	6	6	24	0.905	11	13	0.865	11	19.5	0.994	11	9.4	1.085	11	15.8	0.7	11	26	0.755	11	8.5	1.103	11	11.6	1.139	2	14.6	11	24	0.2536	890.02	347	37.6	6.9
P67215	Rv2842c	RimP (Rv2842c)	ribosome maturation factor RimP(Rv2842c)	0.2295	1	3	3	5	0.829	2	6.1	0.778	2	1	1.12	2	1	1.193	2	4.1	0.712	2	8	0.935	2	26.3	1.09	2	11.8				4	5	0.2295	102.79	183	19.6	5.48
O05814	Rv2845c	ProS (Rv2845c)	proline--tRNA ligase(proS)	0.4674	2	18	19	78	0.979	31	10.2	0.927	31	13.5	1.076	31	19	1.144	31	11.1	0.973	31	20.8	1.1	31	15.1	1.063	32	10.7	1.285	16	29.5	32	78	0.4674	2189.72	582	63.3	5.25
O05813	Rv2846c	EfpA (Rv2846c)	MFS-type transporter EfpA(efpA)	0.0604	1	2	2	3	0.828	1		0.672	1		0.853	1		1.052	1		1.229	1		0.979	1		0.66	1		0.773	1		3	3	0.0604	98.94	530	55.5	9.52
O05809	Rv2850c	Rv2850c	magnesium chelatase(Rv2850c)	0.0827	1	3	3	8	0.825	4	13.2	0.9	4	12.7	0.946	4	6.4	1.031	4	8	1.059	4	7.5	1.387	4	26.1	1.153	4	7.7	1.419	1		6	8	0.0827	140.46	629	66.9	8.34
P67104	Rv2851c	Rv2851c	GCN5-like N-acetyltransferase(Rv2851c)	0.391	1	4	4	7	1.111	3	13.1	0.93	3	19.3	1.071	3	11.6	1.184	3	5.5	1.048	3	26.5	1.28	3	12.9	1.06	3	4				5	7	0.391	93.17	156	17.7	5.59
P65420	Rv2852c	Mqo (Rv2852c)	malate:quinone oxidoreductase(mqo)	0.1805	1	6	6	28	1.04	14	25.9	0.949	14	23.4	1.038	14	11	1.074	14	12.5	1.145	14	14.3	1.095	14	15.9	1.058	14	16.7				12	28	0.1805	916.81	493	53.6	8.95
O07927	Rv2855	Mtr (Rv2855)	mycothione reductase(mtr)	0.098	1	3	3	14	0.867	7	13.1	0.846	7	10.7	1.036	7	21.2	0.943	7	9.3	0.991	7	15.8	1.213	7	12.5	1.005	7	8.9	0.736	2	152.4	6	14	0.098	524.16	459	49.9	5.69
O33341	Rv2859c	Rv2859c	glutamine amidotransferase(Rv2859c)	0.1656	1	2	3	5	0.99	3	11.8	0.859	3	4.5	0.86	3	4.8	0.96	3	9.6	0.863	3	18.1	0.898	3	4.8	0.977	3	2.8	1.822	2	31.8	4	5	0.1656	96.17	308	32.4	5.73
P0A5J3	Rv2861c	Map (Rv2861c)	methionine aminopeptidase(mapB)	0.1368	1	3	3	14	0.934	7	15.2	0.835	7	5.7	1.018	6	7	1.08	6	4	0.749	5	5.7	0.881	6	5.1	1.088	5	11	1.446	3	62.9	4	14	0.1368	319.73	285	30.9	5.24
A1KML3	Rv2868c	GcpE (Rv2868c)	4-hydroxy-3-methylbut-2-en-1-yl diphosphate synthase (flavodoxin)(gcpE)	0.6615	2	16	17	105	1.003	38	12.8	0.862	34	13.9	1.022	35	13.4	1.122	33	11.2	0.914	38	13.5	1.025	39	15.1	1.039	39	12.5	1.186	15	29.8	30	105	0.6615	2976.24	387	40.5	5.26
O33351	Rv2869c	Rip (Rv2869c)	zinc metalloprotease(rip)	0.1807	1	5	5	10	0.972	3	20.2	0.805	3	21.9	1.075	3	4.4	1.186	3	6.7	0.79	3	15.8	0.907	3	10.9	1.085	3	15.2				8	10	0.1807	163.58	404	42.8	8.54
P64013	Rv2870c	Dxr (Rv2870c)	1-deoxy-D-xylulose 5-phosphate reductoisomerase(dxr)	0.1525	1	3	3	14	1.135	6	23.9	0.964	6	14.6	0.77	6	24.5	0.897	6	18.8	1.028	6	8.8	0.939	6	21.4	1.041	6	10.3	1.193	1		5	14	0.1525	542.25	413	42.8	5.76
P0CAX7	Rv2873	Mpt83 (Rv2873)	cell surface lipoprotein(mpt83)	0.3455	1	5	5	59	0.755	16	81.6	0.616	15	30.6	0.983	15	12	1.229	15	21.8	0.174	15	69.7	0.27	15	38.7	1.037	15	17.6	1.129	3	1.6	8	59	0.3455	871.55	220	22.1	5.19
P0A669	Rv2875	Mpt70 (Rv2875)	major secreted immunogenic protein Mpt70(mpt70)	0.1969	1	2	2	23	0.899	7	8.4	0.84	7	17.6	1.208	8	8.2	1.305	8	6.2	0.106	5	24.6	0.136	5	37.7	1.132	5	26.1	0.907	3	10.9	4	23	0.1969	547.08	193	19.1	4.94
P0A619	Rv2878c	Mpt53 (Rv2878c)	soluble secreted antigen Mpt53(mpt53)	0.2832	1	3	4	20	1.051	8	23	0.896	8	13.2	1.019	8	9.3	1.165	8	14.3	2.908	9	43.1	2.558	8	22.2	0.929	9	11.5	1.023	9	3.4	7	20	0.2832	448.25	173	18.4	5.4
P63759	Rv2881c	CdsA (Rv2881c)	phosphatidate cytidylyltransferase(cdsA)	0.0523	1	1	1	2	1.072	1		1.133	1		1.097	1		1.038	1		1.265	1		1.258	1		1.066	1					2	2	0.0523	112.87	306	32	8.48
P66735	Rv2882c	Frr (Rv2882c)	ribosome recycling factor(frr)	0.7135	2	13	13	97	0.92	44	12.5	0.812	44	17.5	1.016	44	17.1	1.077	44	11.1	1.099	44	17.8	1.291	44	27.5	1.071	44	10.7	1.19	27	28.4	25	97	0.7135	2105.3	185	20.8	5.96
P65930	Rv2883c	PyrH (Rv2883c)	uridylate kinase(pyrH)	0.3831	1	7	7	57	0.941	20	23.8	0.875	21	16.8	1.003	22	42.1	1.12	23	26.9	1.222	20	15	1.255	20	16.1	1.048	20	19.3	0.808	5	101.5	13	57	0.3831	1643.37	261	27.4	5.3
P67747	Rv2887	Rv2887	HTH-type transcriptional regulator(Rv2887)	0.1007	1	1	1	1	1.096	1		0.891	1		1.089	1		1.34	1		0.793	1		0.797	1		1.102	1					1	1	0.1007	30.52	139	14.7	10.49
P63495	Rv2888c	AmiC (Rv2888c)	amidase AmiC(amiC)	0.3763	1	12	13	72	0.944	32	16.7	0.931	32	20.6	1.019	32	16.3	1.083	32	14.2	0.988	33	11.1	1.053	31	17.7	1.034	31	12.7	1.442	6	49.4	23	72	0.3763	2475.81	473	50.9	7.14
Q10788	Rv2889c	Tsf (Rv2889c)	elongation factor EF-Ts(tsf)	0.5904	2	16	16	229	0.876	99	13.8	0.896	102	17.3	1.084	97	17.2	1.087	98	14.7	0.973	100	19.3	1.114	99	16.8	1.029	99	12.1	1.424	39	42.1	31	229	0.5904	8566.53	271	28.7	5.39
P66538	Rv2890c	RpsB (Rv2890c)	30S ribosomal protein S2(rpsB)	0.5331	1	16	16	138	0.994	58	18.2	0.935	60	20.7	1.087	58	14.7	1.178	60	17.2	0.952	60	21	1.015	58	9.5	1.073	59	7.4	1.109	11	39.1	31	138	0.5331	3361.83	287	31.1	6.43
P65049	Rv2895c	ViuB (Rv2895c)	mycobactin utilization protein ViuB(viuB)	0.4346	1	9	9	57	0.93	26	12.8	0.88	26	15.5	0.954	26	9.6	1.042	26	13.2	1.054	26	16.5	1.052	26	14.8	1.032	26	11	1.296	9	37.9	17	57	0.4346	1796.28	283	30.6	5.73
P65051	Rv2901c	Rv2901c	hypothetical protein(Rv2901c)	0.4752	1	3	3	10	0.873	5	18.2	0.769	5	14.6	1.004	5	4.4	1.125	5	20.4	1.159	5	8	1.386	5	10.6	1.041	5	17.4				6	10	0.4752	260.71	101	12.2	4.65
Q10789	Rv2903c	LepB (Rv2903c)	signal peptidase(lepB)	0.1395	1	4	4	6	0.918	4	9.2	0.938	4	4.4	1.041	4	5.3	1.07	4	12.6	0.87	4	3.8	0.929	4	6	1.039	4	6.1	0.861	2	28.8	6	6	0.1395	79.32	294	31.9	5.95
P66081	Rv2904c	RplS (Rv2904c)	50S ribosomal protein L19(rplS)	0.6195	1	8	8	54	0.887	26	13.5	0.787	26	21.7	1.034	26	22.6	1.103	26	11.7	0.894	26	12.2	1.057	26	13.7	1.081	26	10.8	1.266	6	34.6	13	54	0.6195	1323.68	113	13	10.23
P66969	Rv2906c	TrmD (Rv2906c)	tRNA (guanine-N1)-methyltransferase(trmD)	0.1652	1	3	3	8	0.934	5	4.5	0.848	5	11.9	0.99	5	18.4	1.072	5	7.8	0.878	5	22	1.039	5	16	1.069	5	21	1.366	2	98.7	5	8	0.1652	326.85	230	25.2	5.58
P67236	Rv2908c	Rv2908c	hypothetical protein(Rv2908c)	0.6625	1	5	5	47	0.939	22	10.5	0.915	23	20	0.953	22	19.3	0.944	23	20.8	0.849	23	12.7	0.972	22	19.3	1.042	23	11	1.184	8	21.4	10	47	0.6625	2333.16	80	8.5	6.8
P66436	Rv2909c	RpsP (Rv2909c)	30S ribosomal protein S16(rpsP)	0.6481	1	8	8	40	0.93	22	15.5	0.853	22	15.1	1.098	22	15.2	1.116	22	15.7	0.814	22	13.6	1	22	15.2	1.093	22	10.7	1.784	6	126.6	12	40	0.6481	778.88	162	17.4	9.88
P65053	Rv2910c	Rv2910c	hypothetical protein(Rv2910c)	0.0476	1	1	1	2	1.021	1		1.013	1		1.103	1		1.111	1		1.178	1		1.193	1		1.034	1		1.959	1		2	2	0.0476	40.3	147	17	5.63
P65731	Rv2914c	PknI (Rv2914c)	serine/threonine-protein kinase PknI(pknI)	0.0735	1	2	3	5	0.915	2	16.7	0.97	2	2.1	1.047	2	35.5	0.988	2	15.9	1.046	2	17.5	1.176	2	20.8	1.028	2	13.4				5	5	0.0735	124.6	585	61.8	5.85
P68917	Rv2915c	Rv2915c	hypothetical protein(Rv2915c)	0.0324	1	1	1	4	1.002	2	5.8	0.934	2	9.8	0.901	2	6	0.966	2	9.9	0.617	2	5.6	0.686	2	3.2	1.114	2	8.2				2	4	0.0324	155.64	370	39.7	5.57
P66845	Rv2916c	Ffh (Rv2916c)	signal recognition particle protein(ffh)	0.2724	1	10	11	46	0.939	21	11.3	0.899	20	12	1.019	21	10.5	1.124	20	14.9	0.807	21	26.5	0.916	21	20.5	1.103	21	10.9	1.864	6	34.6	20	46	0.2724	1370.7	525	55	8.06
Q10961	Rv2918c	GlnD (Rv2918c)	bifunctional uridylyltransferase/uridylyl-removing enzyme(glnD)	0.0631	1	2	3	8	0.768	4	27.5	0.899	4	9.3	1.36	4	3.6	1.124	4	2.5	1.081	4	6.7	1.414	4	11.9	1.071	4	6.6				4	8	0.0631	127.52	808	86.4	5.86
P64250	Rv2919c	GlnB (Rv2919c)	nitrogen regulatory protein P-II(glnB)	0.625	1	5	5	24	0.891	9	26.1	0.872	10	12.9	1.072	7	21.3	1.14	8	12.2	0.865	9	16.1	1.07	7	13.8	1.034	8	14.4	0.996	3	30.2	9	24	0.625	493.41	112	12.2	6.57
P66843	Rv2921c	FtsY (Rv2921c)	signal recognition particle receptor FtsY(ftsY)	0.2156	1	7	9	33	0.892	13	7.9	0.877	13	11	1.034	13	20.3	1.135	14	13.1	0.956	13	13.1	1.073	13	23.9	1.09	14	12.4	1.296	2	158.3	15	33	0.2156	878.91	422	44	5.36
P69418	Rv2922A	AcyP (Rv2922A)	acylphosphatase(acyP)	0.4409	1	3	3	10	1.005	4	26	1.104	4	31.1	1.007	4	0.6	0.876	4	33.9	1.103	4	25.3	1.127	4	4.9	1.085	4	18.1	1.698	1		6	10	0.4409	247.81	93	10.2	9.19
Q10970	Rv2922c	Smc (Rv2922c)	chromosome partition protein Smc(smc)	0.1942	1	14	17	44	0.923	17	10	0.92	17	17.6	1.019	16	17.1	1.106	16	11.2	0.975	17	16.3	1.07	16	13.6	1.044	16	5.1	1.301	2	56.8	25	44	0.1942	1324.66	1205	130.6	5.26
P65055	Rv2923c	Rv2923c	hypothetical protein(Rv2923c)	0.292	1	3	3	4	0.992	2	24.6	0.996	2	5.9	1.101	2	24.2	1.097	2	5.6	1.048	2	2.5	1.149	2	15.5	1.087	2	11.2	0.799	1		4	4	0.292	66.59	137	14.8	4.83
P66667	Rv2925c	Rnc (Rv2925c)	ribonuclease III(rnc)	0.3208	1	5	5	14	0.934	5	3.1	0.98	5	2.5	1	5	10	1.003	5	6.9	0.923	5	14	0.847	5	19.8	0.948	5	14.8				8	14	0.3208	721.32	240	25.4	5.47
P65059	Rv2927c	Rv2927c	hypothetical protein(Rv2927c)	0.5102	1	9	10	56	0.975	26	14.2	0.843	26	14	0.933	26	12.1	1.131	26	10.3	0.981	26	17.4	0.922	26	12.5	0.952	26	7.2	1.237	18	35	18	56	0.5102	1800.56	245	27	4.84
P63461	Rv2928	TesA (Rv2928)	thioesterase TesA(tesA)	0.5977	1	12	13	109	0.929	48	21.4	0.897	47	17.7	1.042	47	27.7	1.107	46	19.1	0.955	49	20.3	1.053	44	26	1.061	44	8	1.028	10	28.2	23	109	0.5977	2370.42	261	29.1	5.36
Q10976	Rv2930	FadD26 (Rv2930)	fatty-acid--CoA ligase FadD26(fadD26)	0.295	1	10	11	29	0.962	13	10	1.03	13	7.7	1.148	13	8.7	1.133	13	8.4	1.671	13	33.4	1.819	13	20.2	1.04	13	14.1	0.675	3	59.3	20	29	0.295	745.68	583	63	6.28
Q10977	Rv2931	PpsA (Rv2931)	phthiocerol synthesis polyketide synthase type I PpsA(ppsA)	0.2127	1	23	23	78	0.967	35	10	0.868	36	9.4	0.982	35	9.4	1.076	35	11.9	1.006	36	12.5	1.106	35	15.3	1.066	36	12.3	1.158	8	27.4	43	78	0.2127	2234.36	1876	198.7	5.36
Q10978	Rv2932	PpsB (Rv2932)	phthiocerol synthesis polyketide synthase type I PpsB(ppsB)	0.0312	1	2	3	6	0.269	2	98.9	1.001	2	1	0.887	2	21.6	0.238	2	137.3	1.454	2	7.3	0.632	2	6.4	0.117	2	123.6				4	6	0.0312	96.31	1538	162.4	5.35
P96205	Rv2936	DrrA (Rv2936)	daunorubicin ABC transporter ATP-binding protein DrrA(drrA)	0.3353	1	6	6	18	1.013	6	12.3	1.034	6	7.6	1.221	6	5.5	1.265	6	15.4	0.699	5	52.5	0.762	5	19.4	1.301	5	23.7				10	18	0.3353	612.81	331	35.8	6.9
Q02251	Rv2940c	Mas (Rv2940c)	multifunctional mycocerosic acid synthase(mas)	0.4694	1	64	69	325	1.059	123	18.6	0.953	123	20.2	1.006	127	16.6	1.12	124	18.5	1.223	123	21.2	1.244	127	23.1	1.127	127	11.7	1.174	43	32.9	116	325	0.4694	9256.19	2111	224.3	5.21
Q02278	Rv2941	FadD28 (Rv2941)	long-chain-fatty-acid--AMP ligase FadD28(fadD28)	0.3724	1	14	17	105	1.006	31	14.2	0.938	31	11.5	1.047	31	13.4	1.174	31	12.8	0.975	31	20.1	1.106	32	14.2	1.157	31	8.3	0.99	7	28.7	29	105	0.3724	2978.96	580	62.7	5.5
P65371	Rv2942	MmpL7 (Rv2942)	transmembrane transport protein MmpL7(mmpL7)	0.075	1	3	4	23	1.026	8	13.3	0.879	8	14	0.934	7	18	1.262	7	15.6	0.548	7	21.8	0.757	8	15	1.457	7	20.7	1.444	1		6	23	0.075	518.8	920	95.1	8.85
P65307	Rv2945c	LppX (Rv2945c)	lipoprotein LppX(lppX)	0.4163	1	9	9	33	0.914	13	14.9	0.843	14	24	1.003	12	9	1.224	13	14.1	0.701	14	25.9	0.915	12	11.4	1.227	13	14.2	1.472	11	69.3	17	33	0.4163	979.09	233	24.1	5.22
Q7TXK6	Rv2949c	Rv2949c	chorismate pyruvate-lyase(Rv2949c)	0.4271	1	6	6	26	1.06	12	11.8	0.961	12	14.8	0.993	12	10.4	1.159	12	17.5	1.227	12	10.7	1.346	12	24.4	1.15	12	7.8	0.815	3	20.9	11	26	0.4271	463.41	199	22.6	8.75
Q7TXK4	Rv2951c	Rv2951c	phthiodiolone/phenolphthiodiolone dimycocerosates ketoreductase(Rv2951c)	0.6955	1	17	20	95	0.963	38	14.8	0.889	38	12.7	1.031	37	14.5	1.095	37	13	0.741	37	27.5	0.78	37	40.2	1.097	37	11.3	0.992	7	21	33	95	0.6955	2790.03	381	41.3	9.07
Q7TXK3	Rv2952	Rv2952	phthiotriol/phenolphthiotriol dimycocerosates methyltransferase(Rv2952)	0.4926	1	8	10	38	0.902	11	15.4	0.865	12	11.7	1.002	12	13.4	1.061	12	11.1	0.934	11	16.9	0.986	12	13.2	1.072	12	8.1	0.823	1		15	38	0.4926	696.21	270	30.6	7.56
Q7TXK2	Rv2953	Rv2953	trans-acting enoyl reductase(Rv2953)	0.3995	1	13	15	50	0.981	19	20	0.907	19	15.8	1.039	19	23.2	1.067	19	14.1	0.909	18	16.5	1.056	19	13.5	1.136	18	8.8	1.465	5	35.6	25	50	0.3995	1017.44	418	45.1	9.11
P0A5A0	Rv2957	Rv2957	PGL/p-HBAD biosynthesis glycosyltransferase(Rv2957)	0.0586	1	1	2	3	1.048	1		0.877	1		0.999	1		1.193	1		0.819	1		0.831	1		1.064	1		0.599	1		3	3	0.0586	67.98	256	29	8.47
Q7TXJ8	Rv2958c	Rv2958c	PGL/p-HBAD biosynthesis glycosyltransferase(Rv2958c)	0.0574	2	1	1	2	1.022	1		0.768	1		1.055	1		1.404	1		1.205	1		1.326	1		1.125	1					2	2	0.0574	73.78	366	40.6	9.98
Q7TXJ7	Rv2959c	Rv2959c	rhamnosyl O-methyltransferase(Rv2959c)	0.2245	1	3	4	15	0.961	5	10	0.92	5	11.1	1.141	5	10	1.106	5	15.2	1.153	5	7	1.276	5	20.3	1.086	5	17.8				6	15	0.2245	506.29	245	27.8	5.62
Q7TXJ4	Rv2962c	Rv2962c	PGL/p-HBAD biosynthesis rhamnosyltransferase(Rv2962c)	0.1114	1	3	3	5	0.98	2	8.5	0.854	2	12.8	1.163	2	7.8	1.334	2	12.1	0.697	2	39.5	0.753	2	11.8	1.057	2	43.1				5	5	0.1114	139.64	449	49.4	9.64
P0A5T7	Rv2964	PurU (Rv2964)	formyltetrahydrofolate deformylase(purU)	0.2097	1	3	4	9	0.904	3	14.5	0.9	3	13.8	0.919	3	1.5	1.078	3	24.8	0.808	3	13.1	0.776	3	10.4	0.937	3	1				6	9	0.2097	360.75	310	34	6.73
P0A531	Rv2965c	CoaD (Rv2965c)	phosphopantetheine adenylyltransferase(kdtB)	0.4224	1	4	4	21	0.889	9	15.3	0.783	9	25	1.084	9	13.2	1.186	9	16.6	0.978	9	20.5	1.102	8	28.1	0.941	8	21.1				7	21	0.4224	678.54	161	17.6	5.83
P95124	Rv2971	Rv2971	oxidoreductase(Rv2971)	0.883	2	15	15	148	0.922	53	13.9	0.893	53	15.5	1.004	53	14.1	1.056	53	8	0.985	53	13.2	1.072	53	16.6	1.011	53	9.6	1.202	14	57	28	148	0.883	3800.07	282	30.3	4.83
P67072	Rv2976c	Ung (Rv2976c)	uracil-DNA glycosylase(ung)	0.2996	1	5	5	15	0.992	8	12.5	0.892	8	17.3	0.931	8	6.4	1.013	8	14.8	1.14	8	9.4	1.22	8	11.2	1.046	8	2.9	0.898	2	43.2	8	15	0.2996	418.75	227	24.5	9.01
Q7TXH9	Rv2981c	DdlA (Rv2981c)	D-alanine--D-alanine ligase(ddlA)	0.173	3	6	6	15	0.81	8	20.1	0.779	8	13.8	1.01	8	16.7	1.102	8	3.6	0.644	8	19.1	0.92	8	6.9	1.062	8	12.8				10	15	0.173	272.6	370	39.2	5.38
P59961	Rv2982c	GpdA2 (Rv2982c)	glycerol-3-phosphate dehydrogenase(gpdA2)	0.1737	2	5	5	15	0.896	6	8.1	0.956	6	7.4	1.047	6	15.9	1.019	6	8.9	1.116	6	13.4	1.22	6	9.3	1.031	6	5.4	1.495	3	1.4	9	15	0.1737	467.67	334	33.9	5.67
P65769	Rv2984	Ppk (Rv2984)	polyphosphate kinase(ppk1)	0.4084	1	25	25	97	0.98	44	16.9	0.917	44	11.4	0.966	44	14.7	1.055	44	11.2	0.819	45	12.6	0.865	44	19.2	1.067	45	9.4	1.247	16	45.4	43	97	0.4084	2165.2	742	83	5.77
P95110	Rv2985	MutT1 (Rv2985)	8-oxo-dGTP diphosphatase(mutT1)	0.1388	1	4	4	9	1.013	4	1.2	1.226	4	24.4	0.763	4	29.8	0.806	4	41.8	0.787	4	15.2	0.818	4	23.9	1.063	4	6.2	0.748	2	49.3	7	9	0.1388	225.06	317	34.8	9.17
Q9XB18	Rv2986c	HupB (Rv2986c)	DNA-binding protein HU(hupB)	0.3411	1	8	8	63	0.8	30	9.9	0.731	29	17.1	1.246	30	12	1.454	29	9.9	0.408	30	30	0.554	29	25.3	1.132	29	11.6	0.989	5	74.8	12	63	0.3411	2176.85	214	22.2	11.94
P65278	Rv2987c	LeuD (Rv2987c)	3-isopropylmalate dehydratase small subunit(leuD)	0.7273	1	11	11	63	1.014	27	12.2	0.866	27	10.3	0.97	27	10	1.089	27	12.3	1.35	27	17.5	1.419	27	7.8	1.025	28	9.1	1.106	14	29.9	21	63	0.7273	1664.92	198	21.8	5.27
O53237	Rv2988c	LeuC (Rv2988c)	3-isopropylmalate dehydratase large subunit(leuC)	0.2981	2	10	10	41	0.892	15	15.8	0.838	15	19.2	0.912	16	16.5	0.933	16	19.8	1.249	15	16.5	1.374	16	27.4	0.995	16	6.4	1.233	5	40.9	18	41	0.2981	1117.23	473	50.2	5.59
A1KMY6	Rv2992c	GltS (Rv2992c)	glutamate--tRNA ligase(gltS)	0.4163	2	15	15	55	0.934	25	12.4	0.889	25	12	1.101	24	12.4	1.119	24	16	0.997	25	9.4	1.088	25	20.8	1.067	25	8.3	1.168	7	23.7	26	55	0.4163	1357.82	490	53.8	5.8
P95313	Rv2995c	LeuB (Rv2995c)	3-isopropylmalate dehydrogenase(leuB)	0.372	2	11	11	51	0.952	22	11.7	0.896	23	10	1.057	23	9.9	1.044	23	8.5	0.952	23	10.9	1.058	23	11.8	1.051	23	7.7	1.527	17	46.6	21	51	0.372	1443.11	336	35.3	5.74
P0A545	Rv2996c	SerA (Rv2996c)	D-3-phosphoglycerate dehydrogenase(serA1)	0.7045	1	26	27	191	0.942	81	11.7	0.928	80	16.1	1.055	79	15.9	1.091	79	13.6	0.939	79	18.7	1.022	79	14.2	1.055	79	7.5	1.081	36	29.7	49	191	0.7045	6026.58	528	54.5	4.96
P65150	Rv3001c	IlvC (Rv3001c)	ketol-acid reductoisomerase(ilvC)	0.5736	1	15	15	164	0.905	61	7.6	0.851	61	9.5	1.028	62	11	1.1	62	12	0.938	61	12.1	1.141	61	8.6	1.076	61	6.4	1.184	14	59.9	27	164	0.5736	3629.05	333	36.1	5.17
P65162	Rv3002c	IlvH (Rv3002c)	acetolactate synthase small subunit(ilvN)	0.631	1	9	10	33	1.028	17	18	0.935	17	17	1.025	17	11.6	1.131	17	15.3	0.75	17	14.1	0.806	17	4.5	1.107	17	7.5	0.915	6	31.4	16	33	0.631	800.47	168	18.2	8.16
P0A622	Rv3003c	IlvB1 (Rv3003c)	acetolactate synthase large subunit IlvB(ilvB1)	0.2961	1	13	13	30	0.983	18	15.7	0.928	18	19.5	0.997	18	11.7	1.1	18	11.2	0.685	18	16	0.712	18	17.1	1.006	18	12.4	0.646	1		19	30	0.2961	689.88	618	66.1	6.52
P64200	Rv3009c	GatB (Rv3009c)	aspartyl/glutamyl-tRNA(Asn/Gln) amidotransferase subunit B(gatB)	0.5128	1	19	19	66	0.935	23	25.8	0.967	23	22.6	1.061	22	12	1.09	20	8.8	0.886	22	24.1	0.945	23	21.1	1.057	22	11.7	1.738	7	38.7	32	66	0.5128	1751.83	509	54.6	5.2
P65691	Rv3010c	PfkA (Rv3010c)	6-phosphofructokinase(pfkA)	0.2099	1	6	6	46	0.856	20	16.5	0.878	19	21	1.022	20	21.8	1.03	19	13.1	0.919	20	20.7	1.1	20	20	1.035	20	8.3	1.265	6	36.1	12	46	0.2099	1117.48	343	36.9	6.67
O53258	Rv3011c	GatA (Rv3011c)	glutamyl-tRNA(GLN) amidotransferase subunit A(gatA)	0.4433	2	15	15	69	0.899	25	17.3	0.842	26	13.7	1.016	26	25.7	1.06	27	13.7	0.753	27	15.5	0.946	25	13.5	1.06	27	12	1.256	6	50.5	25	69	0.4433	1245.09	494	51.4	5.1
P64206	Rv3012c	GatC (Rv3012c)	glutamyl-tRNA(GLN) amidotransferase subunit C(gatC)	0.9091	1	5	5	20	0.835	9	7.6	0.824	9	12.2	1.075	10	16.7	1.104	9	8.4	0.815	8	8.5	0.971	10	27.2	0.922	8	19.4	2.054	5	102.6	7	20	0.9091	517.41	99	10.7	4.53
P63974	Rv3014c	LigA (Rv3014c)	DNA ligase A(ligA)	0.1491	1	7	8	27	0.882	11	16.3	0.82	11	16.7	1.018	12	16.9	1.118	11	4.9	1.014	11	29.1	1.117	11	13.3	1.082	11	20.7	0.818	4	9.5	14	27	0.1491	559.95	691	75.2	5.63
P66977	Rv3024c	MnmA (Rv3024c)	tRNA-specific 2-thiouridylase(trmU)	0.1444	1	4	4	15	0.903	8	14.8	0.869	8	4.3	1.121	8	6.9	1.165	8	9.7	0.79	8	4.2	0.933	8	10.5	1.115	8	8.1				7	15	0.1444	355.8	367	38.1	8.06
O53275	Rv3028c	FixB (Rv3028c)	electron transfer flavoprotein subunit alpha(fixB)	0.9434	1	19	19	836	0.913	271	23.3	0.877	272	23.1	1.009	270	24.1	1.096	275	21.1	0.793	264	21.8	0.907	270	26.1	1.068	261	21.1	1.146	28	33.5	34	836	0.9434	24851.3	318	31.7	4.79
P64098	Rv3029c	EtfB (Rv3029c)	electron transfer flavoprotein subunit beta(fixA)	0.8985	1	17	18	253	0.875	84	11.7	0.855	86	15.6	1.089	87	19.8	1.126	86	10.7	0.804	84	19.7	0.981	86	18.5	1.072	84	8.5	1.391	28	37.9	30	253	0.8985	6265.92	266	28.1	4.73
Q7TXE1	Rv3039c	EchA17 (Rv3039c)	enoyl-CoA hydratase EchA17(echA17)	0.2047	1	3	3	7	1.055	3	3.5	0.956	3	8.2	0.845	3	6.8	0.962	3	11.4	1.108	3	40.9	0.943	3	3.3	1.033	3	15.9	1.014	1		5	7	0.2047	331.27	254	26.5	5.07
P63853	Rv3043c	CtaD (Rv3043c)	cytochrome C oxidase cytochrome 1(ctaD)	0.0908	1	5	5	49	0.934	24	10.7	0.862	24	15.5	0.954	24	15.8	1.065	24	7.9	0.783	24	28.5	0.831	23	37.9	1.084	24	7.5	0.973	4	33.9	10	49	0.0908	744.39	573	63.6	6.99
P0A4X1	Rv3045	AdhC (Rv3045)	NADP-dependent alcohol dehydrogenase(adhC)	0.578	1	14	15	81	0.9	33	24.3	0.891	33	22	1.036	34	22.3	1.16	34	16.4	0.796	33	33.8	0.799	33	34.1	1.004	33	9.9	1.156	8	22.7	26	81	0.578	2163.54	346	37.1	5.3
Q50549	Rv3048c	NrdF2 (Rv3048c)	ribonucleoside-diphosphate reductase subunit beta NrdF2(nrdF2)	0.3117	1	7	9	21	0.924	10	8.1	0.818	10	26.9	1.052	10	12.6	1.109	10	17.1	0.924	10	29	1.078	10	13.8	0.992	10	17.1	0.939	5	59.5	14	21	0.3117	581.52	324	37	4.72
P0A5W9	Rv3051c	NrdE (Rv3051c)	ribonucleoside-diphosphate reductase subunit alpha(nrdE)	0.4317	1	28	30	163	0.941	64	12.9	0.939	65	12.3	1.1	66	16	1.106	67	11.3	1.778	65	20.3	1.881	66	19.5	1.03	69	7.5	0.928	16	74.6	50	163	0.4317	3522.52	725	82.4	6.43
P63988	Rv3056	DinB2 (Rv3056)	DNA polymerase IV 2(dinP)	0.0376	1	1	1	1																									1	1	0.0376	26.07	346	37.5	8.16
P95099	Rv3059	Cyp136 (Rv3059)	cytochrome P450 Cyp136(cyp136)	0.1402	1	3	3	16	0.985	7	16.1	0.732	7	15	0.962	7	19.4	1.153	7	10.1	0.898	7	2.6	1.027	7	21.9	1.069	7	15.8				6	16	0.1402	494.19	492	56.2	7.01
P95096	Rv3062	LigB (Rv3062)	DNA ligase(ligB)	0.1164	2	4	4	8	1.07	3	12.9	0.981	3	12.7	0.957	3	11.8	1.042	3	11.6	1.325	3	13.6	1.405	3	3.2	1.139	3	7.2	0.84	1		6	8	0.1164	346.05	507	53.7	9.14
P95078	Rv3080c	PknK (Rv3080c)	serine/threonine-protein kinase PknK(pknK)	0.0883	2	6	7	14	1.012	6	34.3	0.9	6	20.6	0.854	6	48.2	0.874	6	23.1	0.992	6	28.1	1.111	6	42	1.057	6	3				12	14	0.0883	445.27	1110	119.3	5.81
Q06861	Rv3082c	VirS (Rv3082c)	HTH-type transcriptional regulator VirS(virS)	0.0647	1	1	2	2	1.05	1		0.966	1		0.994	1		1.081	1		0.951	1		1.032	1		1.138	1					2	2	0.0647	26.17	340	37.8	9.01
O53304	Rv3087	Rv3087	diacyglycerol O-acyltransferase(Rv3087)	0.1674	1	5	5	22	0.859	9	27.8	0.926	9	7.2	0.95	9	41.6	0.975	9	27.5	1.003	9	28.8	1.076	9	22.4	0.981	9	13.1	1.171	4	6.2	9	22	0.1674	542.44	472	52.6	7.37
P67208	Rv3088	Tgs4 (Rv3088)	diacyglycerol O-acyltransferase(tgs4)	0.2764	1	7	7	18	0.768	7	7.9	0.804	7	4.3	0.996	7	11.8	0.949	7	15.3	0.73	7	30.9	0.872	7	18.7	1.128	7	4.9				12	18	0.2764	461.08	474	50.9	9.57
P0A648	Rv3095	Rv3095	HTH-type transcriptional regulator(Rv3095)	0.0443	1	1	1	2	1.111	2	9.4	0.981	2	3.7	1.09	2	2.4	1.235	2	3.3	0.532	2	10.7	0.539	2	6.1	1.124	2	14	1.104	1		1	2	0.0443	30.5	158	17.8	7.52
P0A613	Rv3100c	SmpB (Rv3100c)	SsrA-binding protein(smpB)	0.1375	1	1	2	3	0.846	1		0.879	1		1.243	1		1.197	1		0.851	1		1.042	1		1.035	1					3	3	0.1375	92.47	160	18.2	10.71
P96293	Rv3101c	FtsX (Rv3101c)	cell division protein FtsX(ftsX)	0.2088	2	6	7	22	0.934	11	40.3	0.865	11	27.5	1.123	11	15.7	1.165	11	11	0.693	11	26	0.779	11	15.9	1.047	11	13.4	0.385	2	36.6	10	22	0.2088	596.27	297	32.8	8.7
P66027	Rv3105c	PrfB (Rv3105c)	peptide chain release factor PrfB(prfB)	0.4178	1	10	13	33	0.835	9	11	0.882	9	21.1	1.068	9	14.2	1.081	9	5.9	0.804	9	23.4	0.993	9	10	1.058	9	8.3	1.302	5	42.7	20	33	0.4178	801.26	371	41.4	4.94
O05783	Rv3106	FprA (Rv3106)	NADPH-ferredoxin reductase FprA(fprA)	0.1447	1	5	5	19	1.115	9	16.7	0.941	9	12.6	0.945	9	11.1	1.054	9	26.3	1.818	9	21	1.741	9	11.2	1.085	9	6.9	0.731	2	17.3	10	19	0.1447	253.46	456	49.3	5.8
P59989	Rv3117	CysA3 (Rv3117)	thiosulfate sulfurtransferase(cysA3)	0.8087	2	21	23	491	0.885	226	16.8	0.867	227	22.3	1.104	225	23.6	1.134	223	14.8	1.277	230	17.9	1.455	227	18.2	1.026	230	10.6	1.157	48	28.8	39	491	0.8087	8951.74	277	31	5.33
P0CG96	Rv3118	SseC1 (Rv3118)	hypothetical protein(Rv3118)	0.64	1	4	4	37	1.075	16	11.6	0.882	16	8.4	1.015	16	11.3	1.168	16	11.3	1.069	15	15.1	0.964	16	52.1	1.007	15	8.6	1.562	9	44.5	8	37	0.64	1042.63	100	10.2	4.61
O05795	Rv3119	MoaE1 (Rv3119)	molybdopterin synthase catalytic subunit 1(moaE1)	0.1905	1	2	2	3	1.011	2	24.6	1.114	2	9.4	1.087	2	27.6	0.986	2	12.3	1.179	2	9.7	1.107	2	18	0.949	2	16.2				3	3	0.1905	86.71	147	15.9	5.3
O08362	Rv3121	Cyp141 (Rv3121)	cytochrome P450 Cyp141(cyp141)	0.04	1	1	2	3	0.951	1		1.045	1		1.052	2	12	0.837	2	32.8	1.262	1		0.955	2	65.8	0.653	2	85.9				2	3	0.04	46.83	400	43.7	5.22
O05800	Rv3127	Rv3127	hypothetical protein(Rv3127)	0.5436	1	15	15	102	0.89	46	13.6	0.923	47	9.8	1.047	46	12.1	1.019	46	12.1	0.596	45	13	0.738	42	12.6	1.077	42	11.8	1.349	9	35.8	28	102	0.5436	2469.67	344	38.5	7.61
P0A650	Rv3130c	Tgs1 (Rv3130c)	diacyglycerol O-acyltransferase(tgs1)	0.4255	1	14	16	60	0.984	28	12.1	0.914	26	12.3	1.091	28	10.6	1.163	25	12.2	0.6	26	15.8	0.61	28	17.9	0.999	26	7.2	0.822	5	46.8	26	60	0.4255	1106.88	463	50.7	10.1
P95195	Rv3131	Rv3131	NAD(P)H nitroreductase(Rv3131)	0.4669	1	10	11	45	0.881	21	13.4	0.893	21	16	0.987	21	8.9	1.013	21	11.6	0.854	21	8.4	0.921	21	11.1	0.922	21	13.1	2.092	2	223.6	17	45	0.4669	1579.92	332	36	7.05
P95194	Rv3132c	DevS (Rv3132c)	two component sensor histidine kinase DevS(devS)	0.2422	1	10	11	38	0.855	15	27.1	0.86	15	14.1	0.925	15	10.9	1.001	15	7.8	0.737	15	12.4	0.908	15	13.5	1.08	15	9.5	0.974	4	18.2	20	38	0.2422	1278.4	578	62.2	5.07
P95193	Rv3133c	DevR (Rv3133c)	two component transcriptional regulator DevR(devR)	0.4931	1	10	10	45	0.89	18	12.1	0.916	18	19.8	1.032	18	28.3	1.117	18	13.9	0.54	18	9.7	0.615	18	24.1	1.076	18	13.2	1.321	3	49.6	18	45	0.4931	1065.3	217	23.3	5.82
P95192	Rv3134c	Rv3134c	universal stress protein(Rv3134c)	0.2724	1	5	5	22	0.822	9	23.5	0.994	9	18.4	1.083	9	18.4	0.923	9	30.5	1.333	9	32.6	1.55	9	28.8	1.005	9	11.3	0.616	1		7	22	0.2724	961.73	268	28	8.09
P65576	Rv3146	NuoB (Rv3146)	NADH-quinone oxidoreductase subunit B(nuoB)	0.0815	1	1	2	2																									2	2	0.0815	40.02	184	20.2	7.81
P65572	Rv3147	NuoC (Rv3147)	NADH-quinone oxidoreductase subunit C(nuoC)	0.5763	1	10	10	59	0.931	30	17	0.899	29	20.4	1.009	27	20.2	1.064	27	15.7	1.161	30	26.5	1.196	29	22.3	1.013	29	8.8	1.213	10	29.8	18	59	0.5763	1414.55	236	26.9	5.63
P65570	Rv3148	NuoD (Rv3148)	NADH-quinone oxidoreductase subunit D(nuoD)	0.4159	1	16	16	76	0.987	35	20.2	0.861	35	14.1	1.049	36	13.1	1.21	36	19.7	1.212	35	21.7	1.301	36	12.2	1.053	36	9.5	1.025	7	50.1	28	76	0.4159	1448.56	440	48.1	5.71
P65574	Rv3149	NuoE (Rv3149)	NADH-quinone oxidoreductase subunit E(nuoE)	0.2063	1	2	2	17	0.912	9	16.4	0.746	9	22.6	1.008	10	15.6	1.148	10	25.1	0.979	5	6.3	1.091	9	6.7	0.915	5	11.7	1.183	1		3	17	0.2063	465.47	252	27.2	4.97
P65568	Rv3150	NuoF (Rv3150)	NADH-quinone oxidoreductase subunit F(nuoF)	0.3258	1	10	11	35	0.91	13	17.1	0.844	13	16.3	1.053	13	17.2	1.144	13	13.3	1.007	13	12.3	1.162	13	13.7	1.075	13	8.6	0.762	9	18.5	17	35	0.3258	700.03	445	48.1	6.18
P59962	Rv3151	NuoG (Rv3151)	NADH-quinone oxidoreductase subunit G(nuoG)	0.469	2	23	23	87	0.89	36	19	0.844	36	13.6	0.959	36	16.5	1.061	36	14.7	1.077	35	14.6	1.167	36	17.2	1.05	35	12.5	1.186	9	60.3	36	87	0.469	2613.53	806	85.4	5.59
P65562	Rv3152	NuoH (Rv3152)	NADH-quinone oxidoreductase subunit H(nuoH)	0.0268	1	1	1	4	0.732	2	25.2	0.796	2	13.2	1.249	2	20.8	1.148	2	9	1	2	2.8	1.206	2	30.1	0.883	2	7.4				2	4	0.0268	127.54	410	44.6	9.47
P95173	Rv3153	NuoI (Rv3153)	NADH-quinone oxidoreductase subunit I(nuoI)	0.2512	2	3	3	15	0.906	6	11.6	0.779	5	14	1.071	6	13.5	1.262	5	11.5	1.127	6	23.7	1.378	6	11.7	1.081	6	5	1.075	1		6	15	0.2512	277.61	211	23.5	6.89
O86350	Rv3156	NuoL (Rv3156)	NADH-quinone oxidoreductase subunit L(nuoL)	0.0648	1	3	3	11	0.907	4	11.6	0.925	4	6.9	1.005	4	11.8	0.966	4	2.8	1.022	4	4.1	1.098	4	23.6	0.974	4	12.7				6	11	0.0648	315.76	633	66.1	8.4
O53307	Rv3157	NuoM (Rv3157)	NADH-quinone oxidoreductase subunit M(nuoM)	0.047	1	3	3	5	1.704	2	130.4	1.256	2	70	0.821	2	47.2	1.114	2	8.3	1.655	2	53.3	0.844	2	63.6	0.869	2	8.6				4	5	0.047	107.65	553	59.2	8.75
P0A5M1	Rv3158	NuoN (Rv3158)	NADH-quinone oxidoreductase subunit N(nuoN)	0.081	1	2	2	10	1.007	3	4.8	0.932	3	9.1	0.883	3	13.3	0.984	3	9.8	1.282	3	2.7	1.256	3	5.7	0.993	3	9.6				4	10	0.081	412.06	531	55.3	8.72
P63534	Rv3170	AofH (Rv3170)	flavin-containing monoamine oxidase(aofH)	0.0793	1	1	1	2																									1	2	0.0793	33.28	454	49.1	7.08
O53328	Rv3178	Rv3178	nitroreductase(Rv3178)	0.0756	1	1	1	1	0.909	1		0.624	1		0.71	1		1.033	1		0.681	1		0.699	1		0.933	1		1.081	1		1	1	0.0756	21.91	119	13.5	10.49
O53339	Rv3193c	Rv3193c	transmembrane protein(Rv3193c)	0.3266	3	21	21	106	1.001	42	20.6	0.922	41	16.5	1.014	41	7.3	1.121	41	13.5	0.869	41	14.5	0.924	41	13.6	1.057	41	8.4	1.279	6	77.2	31	106	0.3266	2568.87	992	107.4	9.03
Q8VJ51	Rv3198A	Rv3198A	glutaredoxin protein(Rv3198A)	0.2143	1	1	2	14	0.874	7	10.2	0.834	7	20.6	0.879	7	41.7	1.02	7	14.8	0.949	7	10.7	1.018	7	27.8	0.991	7	19.7	1.141	4	9	3	14	0.2143	489.18	84	9	7.99
P64321	Rv3198c	UvrD2 (Rv3198c)	ATP-dependent DNA helicase UvrD(uvrD2)	0.0971	1	3	3	5	0.909	1		0.983	1		1.378	1		1.274	1		0.817	1		0.98	1		1.09	1					4	5	0.0971	114.37	700	75.6	6.96
Q7D5X9	Rv3206c	MoeB1 (Rv3206c)	adenylyltransferase/sulfurtransferase MoeZ(moeB1)	0.4031	1	11	12	34	0.979	16	17.4	0.848	16	14.1	1.041	16	23.3	1.241	16	14.4	1.212	16	16.6	1.253	16	31.2	1.074	16	9.7	1.416	3	26.4	18	34	0.4031	892.66	392	42.1	5.5
O05851	Rv3215	EntC (Rv3215)	isochorismate synthase(entC)	0.0968	1	2	3	10	0.981	4	15.7	0.969	4	13.4	1.121	4	14.4	1.158	4	16.5	1.347	4	8.3	1.419	4	13.1	0.983	4	8	1.363	1		5	10	0.0968	248.1	372	38.9	7.47
O05846	Rv3220c	Rv3220c	two component sensor kinase(Rv3220c)	0.1218	1	4	4	10	1.105	4	10.4	1.013	4	4.8	1.1	4	5.6	1.161	4	8.8	0.935	4	5	1.014	4	3.1	1.136	4	12.9	0.957	1		7	10	0.1218	147.9	501	54	5.8
P0A511	Rv3221c	Rv3221c	acetyl-CoA carboxylase biotin carboxyl carrier protein subunit(TB7.3)	0.5493	1	2	2	26	0.777	3	5.5	0.843	3	1.4	1.332	3	17.6	1.228	3	21	1.181	3	9.1	2.101	3	8.5	1.177	4	22.1				3	26	0.5493	775.16	71	7.3	4.09
P66808	Rv3223c	SigH (Rv3223c)	ECF RNA polymerase sigma factor SigH(sigH)	0.3519	1	5	5	13	0.914	5	7.4	0.862	6	12.3	1.046	5	10	1.086	6	15.8	0.788	5	19	0.827	5	9.4	0.935	5	7.8	1.126	1		7	13	0.3519	320	216	24.2	5.07
P22487	Rv3227	AroA (Rv3227)	3-phosphoshikimate 1-carboxyvinyltransferase(aroA)	0.2822	2	8	9	34	0.957	10	9.2	0.904	10	15.4	0.939	10	15.6	1.062	11	10.6	0.823	10	9.6	0.96	10	19.7	1.139	10	12.7	1.287	1		15	34	0.2822	1301.32	450	46.4	9
Q7D5W1	Rv3229c	DesA3 (Rv3229c)	stearoyl-CoA 9-desaturase(desA3)	0.0632	1	1	1	6	0.983	2	3.4	0.918	2	0.4	0.922	2	16.3	0.987	2	13.3	0.553	2	6.3	0.752	2	2	1.336	2	1				2	6	0.0632	340.39	427	48.4	9.32
O05875	Rv3230c	Rv3230c	stearoyl-CoA 9-desaturase electron transfer protein(Rv3230c)	0.0553	1	1	1	2																									1	2	0.0553	34.65	380	40.8	9.38
O05879	Rv3234c	Tgs3 (Rv3234c)	diacyglycerol O-acyltransferase(tgs3)	0.0775	1	1	1	2																									1	2	0.0775	68.4	271	30.4	9.82
P0A5Y9	Rv3240c	SecA1 (Rv3240c)	protein translocase subunit SecA(secA1)	0.4984	1	38	39	168	0.948	63	16.9	0.892	63	13.6	1.019	63	18.7	1.091	63	17.8	1.201	64	13.3	1.299	63	25.1	1.05	64	11.8	1.133	8	47.6	69	168	0.4984	4524.4	949	106	5.43
O05889	Rv3244c	LpqB (Rv3244c)	lipoprotein LpqB(lpqB)	0.1823	2	6	7	19	0.947	8	9.4	0.886	8	12.1	0.951	8	11	1.028	8	7.9	0.986	8	16.6	1.082	8	20.2	1.093	8	13.7	1.066	7	26.4	11	19	0.1823	414.4	587	61.6	5.41
P59963	Rv3245c	MtrB (Rv3245c)	two component sensory histidine kinase MtrB(mtrB)	0.0141	2	1	1	1																									1	1	0.0141	26.98	567	61.6	8.68
P0A5Z5	Rv3246c	MtrA (Rv3246c)	two component DNA-binding response regulator MtrA(mtrA)	0.7156	1	9	10	125	1.005	54	19.9	0.878	53	28	0.974	55	20.5	1.146	54	18.7	0.895	52	23.6	0.931	54	19.1	1.022	53	11.6	1.219	19	65.6	19	125	0.7156	3646.52	225	24.9	5.74
A1KNQ0	Rv3248c	SahH (Rv3248c)	adenosylhomocysteinase(sahH)	0.596	2	25	26	357	0.921	160	17.3	0.898	159	15.6	1.074	160	16.9	1.109	159	12.4	0.859	159	20.4	0.974	163	13.5	1.045	161	11	1.022	33	51.8	49	357	0.596	7681.26	495	54.3	5.22
Q7TWV4	Rv3261	FbiA (Rv3261)	2-phospho-L-lactate transferase(fbiA)	0.1873	1	5	5	21	0.929	11	15.7	0.85	11	3.8	0.948	11	17.7	1.029	11	11.1	0.759	11	5	0.889	11	11.7	0.991	11	20.5	1.187	1		10	21	0.1873	591.34	331	35.3	5.27
Q7TWV3	Rv3262	FbiB (Rv3262)	coenzyme F420:L-glutamate ligase(fbiB)	0.0826	1	2	2	5	1.029	2	22.3	0.757	2	23.7	0.865	2	72.2	1.176	2	74	0.958	2	5	1.05	2	64.1	1.128	2	32.5				3	5	0.0826	201.44	448	47.5	5.27
Q7D5T2	Rv3265c	WbbL1 (Rv3265c)	N-acetylglucosaminyl-diphospho-decaprenol L-rhamnosyltransferase(wbbL1)	0.1694	1	4	4	17	1.017	7	3.9	0.958	7	6.6	1.052	7	16	1.097	7	12	1.393	7	16.8	1.189	7	15.1	1.011	7	21.2	1.341	1		7	17	0.1694	477.6	301	33.3	9.96
P0A503	Rv3270	CtpC (Rv3270)	manganese/zinc-exporting P-type ATPase(ctpC)	0.3329	1	20	21	91	0.874	40	17.7	0.891	41	15.3	1.016	40	15.7	1.043	41	16.6	0.378	38	46.4	0.431	40	23.3	1.101	38	16.2	1.592	3	48.3	34	91	0.3329	2106.22	718	76.4	7.44
P63428	Rv3274c	FadE25 (Rv3274c)	acyl-CoA dehydrogenase(fadE25)	0.7481	1	21	21	178	0.94	77	16.7	0.929	77	21.1	1.008	76	22.6	1.077	76	17.2	0.96	78	17.4	0.954	77	20.2	1.023	78	7.7	1.353	32	46.8	37	178	0.7481	3839.71	389	41.7	5.34
P96880	Rv3275c	PurE (Rv3275c)	5-(carboxyamino)imidazole ribonucleotide mutase(purE)	0.3506	1	4	4	7	0.865	2	4.6	0.833	2	8.3	0.964	3	19.6	1.026	3	12.1	0.843	2	10.1	1.016	3	9.9	1.074	3	1.1	1.184	1		4	7	0.3506	150.16	174	17.7	5.96
P65899	Rv3276c	PurK (Rv3276c)	5-(carboxyamino)imidazole ribonucleotide synthase(purK)	0.2867	1	7	8	24	1.018	11	13.3	0.837	11	18.8	1.023	11	12.4	1.067	11	13.3	1.004	11	11.8	1.117	11	31	1.046	11	11.5	2.479	3	82.8	15	24	0.2867	676.01	429	45.7	5.97
P96885	Rv3280	AccD5 (Rv3280)	propionyl-CoA carboxylase subunit beta(accD5)	0.5164	1	20	20	164	1.007	75	21	0.933	74	18.1	1.062	74	24.8	1.122	73	19.2	1.055	75	22.3	1.136	75	19.7	1.066	75	11.2	1.019	20	30	37	164	0.5164	4455.71	548	59.3	5.36
P96887	Rv3282	Rv3282	hypothetical protein(Rv3282)	0.1081	2	1	1	1																									1	1	0.1081	21.6	222	23	6.32
P96888	Rv3283	SseA (Rv3283)	thiosulfate sulfurtransferase SseA(sseA)	0.7172	2	16	16	149	0.993	52	22.1	0.863	51	19	0.959	50	18.5	1.064	50	17	0.832	52	15.4	0.914	50	12.5	1.052	50	11.1	1.184	17	27.9	29	149	0.7172	3561.75	297	33.3	5.19
P63510	Rv3290c	Lat (Rv3290c)	L-lysine-epsilon aminotransferase(lat)	0.2383	1	5	5	11	0.738	3	14.4	0.803	3	9.3	1.042	4	11.8	0.973	3	0.4	0.198	3	20.9	0.331	3	25.4	0.868	3	6.1				8	11	0.2383	284.8	449	49	6
P65065	Rv3292	Rv3292	hypothetical protein(Rv3292)	0.4675	1	12	13	27	1.027	13	24.6	0.888	13	24.2	0.975	13	11.1	1.13	13	18.4	1.3	13	11.3	1.423	13	11.4	1.085	13	11.8	0.656	2	44.8	20	27	0.4675	452.2	415	45.3	5.64
P65719	Rv3301c	PhoU1 (Rv3301c)	phosphate transport system transcriptional regulator PhoY(phoY1)	0.4389	1	7	8	32	1.016	13	12.6	0.91	12	6.5	1.025	13	7.6	1.074	12	12.7	1.093	13	23.2	1.112	12	11.5	1.092	12	9.9	1.353	3	20.3	13	32	0.4389	945.18	221	24.8	6.11
P64185	Rv3302c	GlpD2 (Rv3302c)	glycerol-3-phosphate dehydrogenase(glpD2)	0.347	1	13	13	71	1.012	31	31.2	0.914	32	12.7	1.021	33	18.9	1.159	33	21.2	1.362	32	19.8	1.345	33	18.4	1.042	34	13.4	0.96	10	51.7	24	71	0.347	2590.32	585	62.7	6.74
O53355	Rv3303c	LpdA (Rv3303c)	NAD(P)H quinone reductase LpdA(lpdA)	0.0791	1	2	2	4	1.135	2	2.6	1.1	2	12.7	0.9	2	2.5	0.928	2	17.9	1.293	2	27.3	1.1	2	17.5	0.965	2	12.1				4	4	0.0791	137.89	493	51.5	6.32
P0A539	Rv3307	PunA (Rv3307)	purine nucleoside phosphorylase(deoD)	0.1866	1	2	2	3	1.155	1		1.015	1		0.957	1		1.089	1		0.95	1		0.857	1		1.043	1		1.45	1		3	3	0.1866	65.91	268	27.6	5.87
P0A659	Rv3309c	Upp (Rv3309c)	uracil phosphoribosyltransferase(upp)	0.2464	1	3	3	19	1.153	9	25.1	1.087	9	26.2	0.912	9	37.7	0.993	9	38.5	0.763	9	16.2	0.672	9	14.5	1.108	9	6.7	0.811	1		6	19	0.2464	442.02	207	21.9	5.11
Q7TWR6	Rv3312A	Rv3312A	pilin(Rv3312A)	0.2718	1	1	1	9																									1	9	0.2718	228.55	103	10.8	4.55
P63908	Rv3313c	Add (Rv3313c)	adenosine deaminase(add)	0.3288	1	8	10	34	0.891	14	15.7	0.989	13	13.4	1.085	13	38.4	1.086	12	11.3	0.955	13	15.2	1.174	12	32	1.094	12	9.4	1.313	6	53.5	17	34	0.3288	952.33	365	39.7	5.62
O53366	Rv3314c	DeoA (Rv3314c)	thymidine phosphorylase(deoA)	0.2553	1	7	7	26	0.917	11	18.7	0.924	11	9.7	1.058	11	8.6	1.038	11	31.9	1.205	11	16	1.267	11	5.6	0.998	11	10.5	1.767	3	11.4	12	26	0.2553	1042.75	427	44.5	6.96
P67591	Rv3336c	TrpS (Rv3336c)	tryptophan--tRNA ligase(trpS)	0.3185	1	7	7	15	1.263	3	20.1	1.222	3	10.4	0.885	3	59.2	1.049	3	35.5	0.777	3	7.4	0.852	3	16.3	1.318	3	3.6				9	15	0.3185	517.89	336	36.2	5.33
P65098	Rv3339c	Icd (Rv3339c)	isocitrate dehydrogenase(icd1)	0.2641	1	8	8	16	1.032	7	20.5	0.921	7	11.7	0.969	7	10.3	1.003	7	17	0.956	7	7.6	1.069	7	11.6	1.107	7	21.8	0.727	3	35.7	13	16	0.2641	422.43	409	45.5	5.3
P65348	Rv3342	Rv3342	methyltransferase(Rv3342)	0.1975	1	3	3	12	0.864	7	10.1	0.854	7	10.2	0.97	7	10.2	0.972	7	14.7	1.062	7	11.9	1.198	7	23.9	1.017	7	11.3				5	12	0.1975	435.43	243	26.6	6.8
O50385	Rv3356c	FolD (Rv3356c)	bifunctional methylenetetrahydrofolate dehydrogenase/methenyltetrahydrofolate cyclohydrolase(folD)	0.5765	2	11	11	42	0.913	21	11.2	0.903	21	16.1	1.032	21	12.4	1.016	21	15.5	0.894	21	13.8	1.002	21	19.9	1.027	21	6.4	1.292	16	20.4	19	42	0.5765	1174.95	281	29.5	6.44
P65067	Rv3357	RelJ (Rv3357)	antitoxin RelJ(relJ)	0.1758	1	1	1	4	0.993	2	5	0.762	2	15.4	0.874	2	7.3	1.138	2	3.1	0.982	2	6.8	1.08	2	23.4	1.092	2	11.4	0.621	1		2	4	0.1758	126.72	91	10.2	5.03
Q7TWL7	Rv3372	OtsB2 (Rv3372)	trehalose 6-phosphate phosphatase(otsB2)	0.0409	1	2	2	3	0.88	2	1.2	0.872	2	1.1	1.093	2	7	1.103	2	4.7	0.964	2	14.4	1.144	2	14.7	1.044	2	1.5	1.675	1		3	3	0.0409	78.77	391	41.7	5.92
P63497	Rv3375	AmiD (Rv3375)	amidase(amiD)	0.0189	1	1	1	2	1.024	1		1.032	1		1.013	1		1.005	1		1.075	1		1.035	1		0.985	1		0.897	1		2	2	0.0189	86.08	475	50.6	5.91
P0C5C2	Rv3392c	CmaA1 (Rv3392c)	cyclopropane mycolic acid synthase CmaA(cmaA1)	0.4564	1	4	10	49	0.865	5	35.7	0.896	5	9.3	0.924	5	9.8	1.015	5	18.9	0.945	5	27.5	1.014	5	4.7	1.056	5	14.3				17	49	0.4564	1034.19	287	32.4	6.23
P0A5A2	Rv3396c	GuaA (Rv3396c)	GMP synthase(guaA)	0.4495	1	12	12	41	0.945	15	19.8	0.887	16	16.8	0.974	15	16.8	1.081	16	7.1	0.956	17	12	0.983	15	16.3	1.019	16	7.1	1.112	5	37	19	41	0.4495	1093.93	525	56	5.54
P65861	Rv3397c	CrtB (Rv3397c)	phytoene synthase(phyA)	0.0762	1	1	2	5	0.906	1					1.878	1					1.87	1		3.063	1		1.484	1					3	5	0.0762	136.43	302	33.1	7.31
Q50726	Rv3399	Rv3399	S-adenosylmethionine-dependent methyltransferase(Rv3399)	0.1928	2	4	4	5	1.373	2	36.3	1.315	2	20.9	0.784	2	52.1	0.818	2	35.5	0.747	2	24.9	0.604	2	61.8	1.111	2	2.9				5	5	0.1928	148.43	306	33.6	5.05
P65069	Rv3400	Rv3400	hydrolase(Rv3400)	0.3435	1	8	8	34	0.924	12	15.8	0.873	12	19.1	1.051	12	16	1.097	12	19.8	0.967	12	19.3	0.986	12	9.5	1.042	12	9.3	1.775	6	25.1	13	34	0.3435	802.45	262	28.2	5.92
Q50724	Rv3401	Rv3401	glycosyl hydrolase(Rv3401)	0.3995	1	17	19	147	0.984	60	14.3	0.925	58	17	0.987	60	14.7	1.048	57	15	1.009	61	20.7	1.011	60	21	1.027	59	14.1	1.057	14	44.6	34	147	0.3995	4224.56	786	87.3	5.81
P65073	Rv3404c	Rv3404c	hypothetical protein(Rv3404c)	0.2991	1	6	6	33	0.897	17	9.7	0.892	17	14	0.972	17	6.4	1.039	17	10.6	0.84	17	15.5	0.933	17	8.6	1.044	17	9.2	1.092	3	17.6	12	33	0.2991	1062.79	234	26.5	5.91
P67442	Rv3405c	Rv3405c	HTH-type transcriptional regulator(Rv3405c)	0.1489	1	2	2	4	1.036	1		0.941	1		0.892	1		0.983	1		0.801	1		0.847	1		1.096	1					3	4	0.1489	81.85	188	20.6	9.31
P65077	Rv3407	VapB47 (Rv3407)	antitoxin VapB47(vapB47)	0.4949	1	4	4	9	1.057	4	6.9	0.914	4	9.5	0.893	4	16.8	1.042	4	10.2	0.863	4	26.7	0.823	4	21.8	0.977	4	2.7	2.338	1		7	9	0.4949	245.25	99	11	10.17
P65170	Rv3410c	GuaB3 (Rv3410c)	oxidoreductase(guaB3)	0.3867	1	10	10	42	0.947	21	13.5	0.909	21	12.8	1.148	21	20.3	1.144	21	17.1	0.925	21	13.1	1.072	21	12	1.063	21	12.3	0.958	4	36.6	19	42	0.3867	1217.28	375	39	5.34
P65168	Rv3411c	GuaB (Rv3411c)	inosine-5'-monophosphate dehydrogenase(guaB2)	0.5217	1	20	20	106	0.95	39	14.6	0.884	38	17.7	0.993	39	24.5	1.05	38	18.8	0.978	39	13.4	1.071	37	23.5	1.063	37	8.1	1.001	6	54.9	34	106	0.5217	2647.83	529	54.8	6.39
P65079	Rv3412	Rv3412	hypothetical protein(Rv3412)	0.1471	1	1	1	2	0.971	1		0.861	1		0.945	1		1.066	1		0.794	1		0.745	1		0.912	1					2	2	0.1471	152.63	136	15.3	4.53
P65081	Rv3413c	Rv3413c	anti-sigma-D factor RsdA(Rv3413c)	0.0468	1	1	1	8	1.092	2	25.5	0.999	2	4.5	0.921	2	10.8	1.007	2	9.9	0.906	2	21.2	0.795	2	22.1	0.958	2	17.8	1.037	2	4.8	2	8	0.0468	94.41	299	31.2	4.67
P66812	Rv3414c	SigD (Rv3414c)	ECF RNA polymerase sigma factor SigD(sigD)	0.1321	1	1	2	10	0.907	4	9.7	0.867	4	13.8	1.145	4	25.8	1.076	4	12.1	1.272	4	7.5	1.335	4	13	0.979	4	7.8	0.913	1		3	10	0.1321	163.76	212	22.9	5.99
P0A519	Rv3417c	GroL1 (Rv3417c)	chaperonin GroEL(groEL1)	0.7236	1	29	31	366	0.927	128	13.8	0.868	126	17	1.017	131	13.9	1.118	128	15.1	0.807	125	18.9	0.876	130	19.4	1.036	126	11.4	1.196	41	28.2	58	366	0.7236	9935.41	539	55.8	5.12
P15020	Rv3418c	GroES (Rv3418c)	chaperonin GroES(groES)	0.97	1	10	11	1704	0.866	574	16.9	0.843	571	20.7	1.138	579	18.6	1.228	573	16.8	0.96	577	17.3	1.087	580	18.1	0.992	584	11.4	1.159	262	40.1	20	1704	0.97	37017.8	100	10.8	4.7
P65802	Rv3419c	TsaD (Rv3419c)	O-sialoglycoprotein endopeptidase(gcp)	0.0785	1	1	2	2																									2	2	0.0785	62.76	344	35.1	5.63
P0A4X3	Rv3423c	Alr (Rv3423c)	alanine racemase(alr)	0.2513	1	5	5	22	0.755	9	13.3	0.932	9	8.7	0.82	9	11.5	0.7	9	15.2	0.685	9	27.1	1.015	9	15.9	1.006	9	15	0.843	4	18.2	10	22	0.2513	831.55	386	40.9	6.39
O06250	Rv3433c	Rv3433c	bifunctional ADP-dependent (S)-NAD(P)H-hydrate dehydratase/NAD(P)H-hydrate epimerase(Rv3433c)	0.074	1	2	2	4	1.104	1		0.949	1		0.786	1		0.914	1		1.007	1		0.901	1		0.988	1		1.396	1		4	4	0.074	185.73	473	46.8	6.05
P0A589	Rv3436c	GlmS (Rv3436c)	glucosamine--fructose-6-phosphate aminotransferase(glmS)	0.4615	1	20	21	109	0.889	43	19.5	0.906	44	16.8	0.995	43	29.2	1.072	44	16.4	0.975	43	16.1	1.154	43	27.1	1.077	43	14.1	1.525	4	56.4	36	109	0.4615	4454.32	624	67.5	5.78
Q7TWH9	Rv3441c	MrsA (Rv3441c)	phosphoglucosamine mutase(mrsA)	0.2321	1	8	8	17	0.958	9	8.2	0.851	9	14.8	0.927	9	13.7	0.949	9	9.3	1.05	9	10.4	1.111	9	6.8	0.992	9	6.5	1.963	3	187.7	12	17	0.2321	592.09	448	45.8	5.43
P66640	Rv3442c	RpsI (Rv3442c)	30S ribosomal protein S9(rpsI)	0.543	1	10	10	54	0.983	24	22.9	0.966	24	21.2	1.062	24	7.5	1.187	24	10.2	0.575	23	21.9	0.666	23	10.2	1.19	23	11.5	1.691	5	46.1	16	54	0.543	1028.73	151	16.4	10.67
P66066	Rv3443c	RplM (Rv3443c)	50S ribosomal protein L13(rplM)	0.6054	1	7	7	60	0.962	28	19	0.924	28	15.8	1.111	28	11.7	1.194	28	10.1	0.896	28	16	0.976	28	23.4	1.077	28	5.7	0.899	6	35.1	14	60	0.6054	1146.6	147	16.3	10.04
P65847	Rv3455c	TruA (Rv3455c)	tRNA pseudouridine synthase A(truA)	0.1549	1	3	4	8	0.937	3	2.3	1.026	3	26.6	1.128	3	3.8	1.015	3	28.5	0.788	3	18.2	0.687	3	23.1	1.029	3	15.4				7	8	0.1549	298.99	297	32.6	9.95
P0A5V5	Rv3456c	RplQ (Rv3456c)	50S ribosomal protein L17(rplQ)	0.6	1	9	9	86	0.94	39	25.5	0.915	38	16.5	1.047	38	24.2	1.128	38	17.3	1.018	39	21.5	1.184	39	18.8	1.055	40	19.7	0.852	12	42.1	15	86	0.6	3403.92	180	19.5	9.52
P66702	Rv3457c	RpoA (Rv3457c)	DNA-directed RNA polymerase subunit alpha(rpoA)	0.7839	1	24	24	311	0.89	149	14.4	0.877	151	14.6	1.125	145	15.3	1.156	149	11.3	0.877	144	16.7	1.046	146	14.9	1.068	143	12.5	1.135	49	46.3	44	311	0.7839	5785.54	347	37.7	4.75
P45811	Rv3458c	RpsD (Rv3458c)	30S ribosomal protein S4(rpsD)	0.602	1	13	13	127	0.902	61	15	0.901	60	14.6	1.048	60	18.3	1.091	60	20	0.876	60	16.5	0.981	60	14.8	1.049	60	9.1	1.184	9	56.6	23	127	0.602	2744.64	201	23.5	10.02
O06326	Rv3459c	RpsK (Rv3459c)	30S ribosomal protein S11(rpsK)	0.3669	2	5	5	50	0.896	12	25.9	0.896	12	29.5	1.074	12	15.8	1.1	12	23.5	0.324	11	49.5	0.354	9	31.1	1.208	8	18.3	0.76	1		8	50	0.3669	1048.76	139	14.8	11.69
P45813	Rv3460c	RpsM (Rv3460c)	30S ribosomal protein S13(rpsM)	0.5726	1	9	9	79	0.973	37	20.2	0.901	37	17.3	1.036	37	10.8	1.272	37	19.6	0.403	35	33	0.456	36	22.4	1.209	35	8.8	1.328	9	28.1	16	79	0.5726	2301.52	124	14.3	11.02
P0A5W7	Rv3461c	RpmJ (Rv3461c)	50S ribosomal protein L36(rpmJ)	0.2432	1	1	1	3	0.821	1		0.735	1		0.967	1		1.08	1		0.609	1		0.577	1		0.778	1					2	3	0.2432	42.17	37	4.3	10.92
P0A5H6	Rv3462c	InfA (Rv3462c)	translation initiation factor IF-1(infA)	0.6438	1	6	6	18	0.894	10	2.6	0.875	10	9.4	0.977	10	12.8	1.03	10	8.7	0.929	10	13.2	0.997	10	14.4	1.013	10	2.8	1.074	4	20	10	18	0.6438	278.78	73	8.5	9.47
O06329	Rv3464	RmlB (Rv3464)	dTDP-glucose 4,6-dehydratase(rmlB)	0.4109	1	12	12	52	0.953	23	16.8	0.861	23	12.3	0.985	23	8.9	1.041	22	13.1	0.909	24	16.7	0.983	23	15.3	1.075	23	8.2	1.495	5	39.2	21	52	0.4109	1257.44	331	37.5	5.66
O06330	Rv3465	RmlC (Rv3465)	dTDP-4-dehydrorhamnose 3,5-epimerase(rmlC)	0.5248	1	7	7	38	0.921	16	10.4	0.831	16	9.1	1.027	16	14.1	1.093	16	17.1	0.933	16	12	1.107	16	9.8	1.06	16	13.6	1.011	6	18.6	13	38	0.5248	922.4	202	22.3	5.14
P59801	Rv3474	Rv3474		0.463	3	4	5	16	1.097	4	17.1	0.985	4	6.2	0.978	4	9.2	1.088	4	19	1.138	4	6.7	1.07	4	6.7	1.027	4	7.6	2.678	1		7	16	0.463	221.72	108	12	10.3
O06343	Rv3480c	Rv3480c	diacyglycerol O-acyltransferase(Rv3480c)	0.1408	1	5	6	21	0.958	10	8.6	0.689	10	56.4	0.623	10	23.9	0.927	10	19	0.7	10	28.1	0.676	10	35.8	1.029	10	16.1				11	21	0.1408	467.81	497	53.3	6.58
O06353	Rv3490	OtsA (Rv3490)	trehalose-phosphate synthase(otsA)	0.216	2	7	7	32	1.392	12	57.1	1.011	12	20.5	0.911	12	24.7	1.137	12	21	0.935	11	21.1	0.792	12	23.4	1.118	12	21.3	1.323	1		13	32	0.216	1189.97	500	55.8	6.74
O53554	Rv3509c	IlvX (Rv3509c)	acetohydroxyacid synthase large subunit(ilvX)	0.4485	1	18	18	271	1.008	85	20.9	0.916	88	22.7	0.968	84	19.2	1.096	87	20.1	0.96	89	22.7	1.006	85	16.6	1.044	88	11.3	1.07	22	31.5	36	271	0.4485	7421.29	515	52	4.93
O53563	Rv3518c	Cyp142 (Rv3518c)	cytochrome P450 monooxygenase Cyp142(cyp142)	0.2035	1	5	5	18	0.902	7	9.7	0.821	7	15.6	0.903	7	14.5	0.951	7	7.7	1.464	7	8.3	1.633	7	14.4	1.081	7	9.6	0.873	2	75.5	9	18	0.2035	520.97	398	44.4	4.87
Q7TW97	Rv3534c	HsaF (Rv3534c)	4-hydroxy-2-oxovalerate aldolase(hsaF)	0.2572	1	5	5	13	0.944	5	7.2	0.885	5	17.5	0.97	5	22.2	1.086	5	4.5	1.076	5	14.3	0.955	5	6.5	0.881	5	11.9	2.157	1		8	13	0.2572	434.68	346	36.4	5.64
Q7TTR4	Rv3535c	HsaG (Rv3535c)	acetaldehyde dehydrogenase(hsaG)	0.1749	1	2	2	3																									2	3	0.1749	41.4	303	32	4.91
Q7D5B9	Rv3539	PPE63 (Rv3539)	PPE family protein PPE63(PPE63)	0.0271	1	1	1	2	0.683	1		0.823	1		1.108	1		0.919	1		0.534	1		0.981	1		1.255	1					2	2	0.0271	55.36	479	49.9	4.96
P63710	Rv3545c	Cyp125 (Rv3545c)	steroid C26-monooxygenase(cyp125)	0.3349	1	10	10	35	0.883	18	16	0.9	18	11	0.963	18	9.5	0.973	18	11.1	1.094	18	12.5	1.329	18	12.6	0.997	18	7.7	1.135	8	16.4	18	35	0.3349	636.26	433	48.4	5.8
P71854	Rv3547	Ddn (Rv3547)	deazaflavin-dependent nitroreductase(ddn)	0.8278	1	14	14	75	0.899	34	19.5	0.848	34	16	1.064	35	10.2	1.097	34	19.4	1.038	34	13.8	1.118	34	14.1	0.984	34	9.5	0.847	8	24.3	25	75	0.8278	1231.49	151	17.4	9.5
P0A5L9	Rv3566c	Nat (Rv3566c)	arylamine N-acetyltransferase(nat)	0.1802	1	3	4	11	1.062	3	28.8	1.085	3	58.9	0.893	3	9	0.875	3	20.8	0.999	3	20.8	1.057	3	23.4	1.062	3	7	1.682	1		7	11	0.1802	319.52	283	31	5.67
A1KPR5	Rv3579c	Rv3579c	23S rRNA (guanosine(2251)-2'-O)-methyltransferase RlmB(Rv3579c)	0.0404	3	1	1	2	0.852	1		0.778	1		1.097	1		1.201	1		0.559	1		0.644	1		0.983	1					2	2	0.0404	94.27	322	33.9	10.93
P0A635	Rv3580c	CysS (Rv3580c)	cysteine--tRNA ligase(cysS1)	0.4478	1	12	13	65	0.944	27	16.7	0.859	26	14.2	1.037	28	12	1.145	26	15.3	0.655	24	14.2	0.783	28	15.6	1.055	24	7.8	1.603	5	72.7	23	65	0.4478	1928.07	469	51.8	6.42
P65184	Rv3581c	IspF (Rv3581c)	2C-methyl-D-erythritol 2,4-cyclodiphosphate synthase(ispF)	0.327	1	4	4	17	1.322	5	48.4	1.083	6	46.3	0.875	5	64.9	0.889	6	46.1	0.923	5	28.3	0.685	4	59.2	0.998	5	16.6	1.506	1		7	17	0.327	875.13	159	16.4	6.67
A1KPR8	Rv3582c	IspD (Rv3582c)	2-C-methyl-D-erythritol 4-phosphate cytidylyltransferase(ispD)	0.2338	2	4	4	16	1.118	6	8.3	0.967	6	15.5	0.942	7	9	1.14	6	5.7	0.957	6	13.6	0.891	7	16	1.126	7	5.1	1.086	2	22.8	6	16	0.2338	594.38	231	24.1	4.89
P65309	Rv3584	LpqE (Rv3584)	lipoprotein LpqE(lpqE)	0.6978	1	7	7	62	0.879	20	8.2	0.84	20	13	1.049	20	13.3	1.1	20	12.2	0.974	20	8.3	1.143	20	16.3	1.055	20	9.9	1.215	7	19.6	12	62	0.6978	1166.59	182	18.8	9.35
Q7TW52	Rv3586	DisA (Rv3586)	DNA integrity scanning protein DisA(Rv3586)	0.0866	1	2	3	7	0.919	3	30	0.932	3	47.3	0.903	3	25.9	0.89	3	42.8	1.059	3	16.3	0.951	3	1.6	0.949	3	20.9				5	7	0.0866	274.13	358	39	5.6
O53573	Rv3588c	CanB (Rv3588c)	carbonic anhydrase(canB)	0.1401	1	1	2	9	0.789	3	3.9	0.884	3	1.8	0.882	3	6.5	0.797	3	24.7	0.381	3	6	0.549	3	6.4	1.107	3	15.5	1.424	1		3	9	0.1401	121.48	207	21.8	5.97
P0A523	Rv3596c	ClpC1 (Rv3596c)	ATP-dependent protease ATP-binding subunit ClpC(clpC1)	0.6863	1	43	48	389	0.921	145	17.3	0.866	141	19.7	1.008	145	16.3	1.082	141	19.1	0.844	143	26.7	0.922	143	20.5	1.048	140	13.3	1.1	29	39.9	80	389	0.6863	9343.05	848	93.5	5.88
P65649	Rv3597c	Lsr2 (Rv3597c)	iron-regulated H-NS-like protein(lsr2)	0.2411	1	4	5	31	0.866	19	14.1	0.796	19	11.4	1.02	19	10.8	1.124	19	11.1	0.92	19	8.1	1.116	19	11.8	1.073	19	4.2	1.292	4	80.5	9	31	0.2411	544.65	112	12.1	10.08
P67608	Rv3598c	LysS1 (Rv3598c)	lysine--tRNA ligase(lysS)	0.3921	1	16	17	43	0.909	27	13.9	0.917	27	17.3	0.999	27	23.1	1.046	27	15.2	0.877	27	18.5	1.012	27	25.1	1.077	27	9.6	1.112	4	9.6	26	43	0.3921	1084.55	505	55.7	5.47
Q7TW42	Rv3600c	Rv3600c	type III pantothenate kinase(Rv3600c)	0.0699	1	1	2	5	1.126	2	9.6	1.056	2	18.6	1.381	2	14	1.473	2	5.1	0.542	2	31.9	0.648	1		1.022	1					3	5	0.0699	121.25	272	29.3	6.44
P0A5R1	Rv3602c	PanC (Rv3602c)	pantothenate synthetase(panC)	0.3625	1	6	6	51	1.111	18	18.1	0.873	18	12.7	0.948	18	8.2	1.166	18	15.5	0.714	18	16.8	0.728	17	12.7	1.117	17	10.3	0.849	2	33.4	11	51	0.3625	1811	309	32.7	6.09
P0A581	Rv3607c	FolB (Rv3607c)	dihydroneopterin aldolase(folB)	0.4962	1	5	5	23	0.923	8	15.2	0.842	8	11.3	0.941	10	10.9	0.942	9	15.4	1.025	8	10.4	1.15	8	12.8	1.006	7	10.1	0.826	4	1.6	9	23	0.4962	641.5	133	14.5	6.28
P0A579	Rv3608c	FolP1 (Rv3608c)	dihydropteroate synthase(folP1)	0.325	1	5	5	11	1.019	4	19.1	0.81	4	28.6	0.84	4	29.9	1.057	4	39.4	0.87	4	20.1	0.88	4	24.4	1.06	4	7.3	1.717	1		8	11	0.325	373.12	280	28.8	5.34
P64208	Rv3609c	FolE (Rv3609c)	GTP cyclohydrolase I(folE)	0.3267	1	4	4	11	0.877	5	6.8	0.837	5	12.9	1.055	5	4.7	1.172	5	12.5	0.688	5	13.9	0.805	5	8.6	1.065	5	10	1.232	3	19.6	8	11	0.3267	160.51	202	22.4	7.12
P0A4V9	Rv3610c	FtsH (Rv3610c)	zinc metalloprotease FtsH(ftsH)	0.3684	1	20	20	72	0.949	33	24.2	0.863	32	13.3	1.012	33	21.3	1.075	32	14.5	0.852	32	16.4	0.94	33	16.1	1.026	32	12.1	1.134	3	1.8	33	72	0.3684	1866.52	760	81.9	5.85
O06269	Rv3614c	EspD (Rv3614c)	ESX-1 secretion-associated protein EspD(espD)	0.3424	1	6	6	44	0.942	18	7.3	0.863	18	16.2	0.923	18	15.3	0.979	18	8	0.885	18	17.2	0.95	18	28.1	1.028	18	8.6	1.035	4	42.8	10	44	0.3424	1496.48	184	19.8	4.15
P65087	Rv3615c	EspC (Rv3615c)	ESX-1 secretion-associated protein EspC(espC)	0.2718	1	4	4	54	0.952	24	19.3	0.852	24	25	0.823	23	15.9	0.943	23	21.4	0.827	25	8.7	0.556	21	33.9	0.623	22	28.4	1.037	26	8.9	8	54	0.2718	1418.66	103	10.8	5.31
O06267	Rv3616c	EspA (Rv3616c)	ESX-1 secretion-associated protein EspA(espA)	0.2245	1	8	8	248	1.006	58	29.4	0.936	59	23.1	0.972	61	26.7	1.026	62	29.9	0.881	57	24.7	0.861	60	31.4	0.937	57	22.6	0.973	64	10.2	16	248	0.2245	5501.55	392	39.9	5.36
P0A5T1	Rv3624c	Hpt (Rv3624c)	hypoxanthine-guanine phosphoribosyltransferase(hpt)	0.2574	1	4	4	9	0.864	5	11.6	0.807	5	1.5	0.983	5	6	1.064	5	5	0.935	5	7	1.038	5	12	1.031	5	0.8	0.525	1		7	9	0.2574	241.35	202	22.2	5.02
P65747	Rv3628	Ppa (Rv3628)	inorganic pyrophosphatase(ppa)	0.463	1	7	8	47	0.907	24	16.7	0.823	23	11	1.033	23	20.1	1.119	23	14.3	0.93	23	14.3	1.111	22	13.2	1.044	22	7.6	1.002	11	26.6	15	47	0.463	1096.03	162	18.3	4.93
O06377	Rv3630	Rv3630	integral membrane protein(Rv3630)	0.051	2	1	1	1																									1	1	0.051	71.3	431	43.5	9.88
P67772	Rv3633	Rv3633	hypothetical protein(Rv3633)	0.3436	1	7	7	48	0.949	23	18	0.819	23	9.6	0.936	23	13.4	1.047	23	7.5	1.126	23	14.1	1.264	23	9.4	1.063	23	7.9	1.009	7	20.7	13	48	0.3436	1031.41	291	32.4	5.78
P0A621	Rv3646c	TopA (Rv3646c)	DNA topoisomerase I(topA)	0.4454	1	29	32	94	0.959	42	17.6	0.891	43	16.4	1.006	43	13.4	1.097	43	13.7	0.874	42	15	0.955	43	20.9	1.068	43	12.5	1.054	16	28.7	51	94	0.4454	2014.16	934	102.3	8.32
P63849	Rv3648c	CspA (Rv3648c)	cold shock protein A(cspA)	0.8657	1	6	6	538	0.865	235	23.3	0.917	237	27.3	1.06	228	30.3	1.07	233	24.8	0.923	240	26.2	1.141	236	22	1.101	240	22.7	1.221	37	38.9	12	538	0.8657	8135.68	67	7.4	5.26
O69629	Rv3661	Rv3661	hypothetical protein(Rv3661)	0.4774	1	10	10	60	0.958	28	12.6	0.933	28	13.6	1.024	28	20	1.084	28	19.5	0.998	27	11.4	1.102	29	28	1.12	27	9.7	1.054	7	29.7	18	60	0.4774	1533.02	287	30.7	7.87
O69635	Rv3667	Acs (Rv3667)	acetyl-CoAsynthetase(acs)	0.2442	2	13	14	44	1.007	21	14.7	0.932	21	22.7	1	21	19.2	1.134	21	17.2	0.987	21	20.7	0.998	21	18.1	1.045	21	7.4	0.881	2	5.8	25	44	0.2442	1112.41	651	71.4	6.01
P63541	Rv3674c	Nth (Rv3674c)	endonuclease III(nth)	0.1837	1	3	3	10	0.932	4	5.3	0.871	4	5.6	1.054	4	21	1.142	4	16.7	0.929	4	12.5	1.021	4	5	1.062	4	23.2				5	10	0.1837	214.21	245	27	9.77
P65089	Rv3679	Rv3679	anion transporter ATPase(Rv3679)	0.3559	1	9	9	32	0.935	15	8	0.9	15	8.6	1.071	16	10.4	1.062	16	10.3	0.958	15	13.9	1.13	16	14.4	1.052	15	10.3	0.88	2	11.7	16	32	0.3559	810.39	340	35.8	5.43
O69653	Rv3685c	Cyp137 (Rv3685c)	cytochrome P450 Cyp137(cyp137)	0.1324	1	5	6	9	0.99	3	16.1	0.828	3	10.7	0.663	3	32.5	0.884	3	43.2	0.729	3	6.5	0.862	3	15.9	1.171	3	6.6				9	9	0.1324	296.84	476	52.2	10.05
O69664	Rv3696c	GlpK (Rv3696c)	glycerol kinase(glpK)	0.0677	1	3	3	8	1.123	4	14.3	0.951	4	13.6	0.994	3	8	1.185	3	5.2	1.42	4	18.8	1.514	3	7.2	1.05	3	7.5	1.321	2	18	5	8	0.0677	231.13	517	55.8	5.08
P0A543	Rv3708c	Asd (Rv3708c)	aspartate-semialdehyde dehydrogenase(asd)	0.4406	1	11	11	41	0.897	16	14.9	0.848	16	11.5	0.984	16	12.5	1.082	16	13.4	1.015	16	9.8	1.134	16	17.3	1.011	16	14.9	0.682	1		19	41	0.4406	1084.56	345	36.2	5.03
P0A4Z9	Rv3709c	Ask (Rv3709c)	aspartokinase(ask)	0.5416	1	15	16	71	0.949	30	16.6	0.95	29	14.1	1.016	29	15.9	1.061	29	15.9	1.097	29	19.2	1.116	30	20.4	1.046	29	12.8	0.843	4	24.6	25	71	0.5416	2050.06	421	44.4	5.16
Q7TVV6	Rv3710	LeuA (Rv3710)	2-isopropylmalate synthase(leuA)	0.4251	2	17	17	58	0.915	31	10.2	0.854	31	9.7	1.03	31	12.2	1.16	31	13.8	0.837	31	16.7	0.933	31	16.4	0.989	31	17.2	0.992	7	11.9	29	58	0.4251	1155.87	701	75.6	5.22
P65991	Rv3715c	RecR (Rv3715c)	recombination protein RecR(recR)	0.1478	1	2	2	9	1.065	4	10.3	0.977	4	8	0.969	4	19.5	1.064	4	10.6	0.848	4	15.9	0.852	4	11.6	1.123	4	9.2				4	9	0.1478	215.6	203	22.1	5.15
P0A654	Rv3716c	Rv3716c	hypothetical protein(Rv3716c)	0.782	1	5	5	44	0.951	12	54.4	0.857	12	50.7	1.11	12	11.9	1.168	12	16	1.16	12	35.7	1.434	12	28	1.111	12	22.7	1.174	4	60.3	9	44	0.782	1078.96	133	13.3	4.88
P63976	Rv3721c	DnaX (Rv3721c)	DNA polymerase III subunit gamma/tau(dnaZX)	0.218	1	11	11	60	0.902	24	8.7	0.877	24	11.8	0.975	24	13.1	1.024	24	15.7	0.91	24	22.9	1.069	24	10.6	1.071	24	11.9	1.185	6	17	20	60	0.218	1169.98	578	61.9	5.88
P67210	Rv3734c	Tgs2 (Rv3734c)	diacyglycerol O-acyltransferase(tgs2)	0.5441	1	19	19	121	0.969	54	21.3	0.863	54	15.5	1.04	55	19.1	1.108	55	15.4	1.222	54	13.2	1.484	55	22.5	1.069	55	11.7	0.857	5	21.8	34	121	0.5441	2473.39	454	49.3	6.86
P0A5J1	Rv3763	LpqH (Rv3763)	lipoprotein LpqH(lpqH)	0.4214	1	6	6	207	0.843	25	26.2	0.81	26	28.9	1.048	25	19.6	1.092	25	17.3	0.936	28	31.2	1.162	24	30.5	1.055	27	16.8	0.973	9	36.7	11	207	0.4214	2015.41	159	15.1	7.08
Q7TVQ7	Rv3767c	Rv3767c	S-adenosylmethionine-dependent methyltransferase(Rv3767c)	0.2834	2	5	6	10	0.919	6	11.2	0.91	6	18.5	1.099	6	7.9	1.079	6	17.8	0.983	6	11.1	1.082	6	12.2	1.007	6	10.2	0.896	2	47.1	8	10	0.2834	201.6	314	34.7	5.11
P72039	Rv3772	HisC2 (Rv3772)	histidinol-phosphate aminotransferase(hisC2)	0.3059	2	6	6	15	1.03	6	13.6	0.949	6	2.5	0.952	6	12.8	1.016	6	7.1	0.813	6	15.5	0.914	6	11.9	1.137	6	8.1	1.065	1		8	15	0.3059	279.62	353	38	6.55
P65091	Rv3780	Bpa (Rv3780)	hypothetical protein(Rv3780)	0.3678	1	5	5	18	0.953	6	8.2	0.83	6	14.3	1.04	6	7.3	1.181	6	9.6	1.11	6	7	1.187	6	8.6	1.047	6	9.3	1.049	3	2.9	8	18	0.3678	297.06	174	18.9	4.68
Q7D4V6	Rv3782	GlfT1 (Rv3782)	galactofuranosyl transferase GlfT(glfT1)	0.125	1	4	4	8	1.085	5	14.6	0.953	5	11.7	1.017	5	7.7	1.157	5	6	1.063	5	16.3	1.325	5	1.9	1.112	5	4	4.37	1		7	8	0.125	176.73	304	33.8	9.04
P0A5H1	Rv3786c	Rv3786c	hypothetical protein(Rv3786c)	0.1106	1	3	3	8	1.018	3	9.5	0.979	3	27.5	0.895	3	14.4	0.872	3	6.5	0.714	3	5.4	0.796	3	8.2	1.125	3	2.6	1.688	2	68.8	5	8	0.1106	231.21	407	44.9	5.43
P65095	Rv3788	Rv3788	hypothetical protein(Rv3788)	0.441	1	6	6	52	0.944	26	13.1	0.837	25	8.4	0.93	25	12.5	1.065	25	12.7	1.009	26	13.3	1.15	26	6.8	1.052	26	9.3	1.33	11	42.7	11	52	0.441	1431.83	161	17.4	5.25
P72056	Rv3790	DprE1 (Rv3790)	decaprenylphosphoryl-beta-D-ribose oxidase(dprE1)	0.2755	1	8	8	25	0.955	12	10.8	0.885	12	8.5	1.042	12	7.9	1.117	12	10.2	0.833	12	7.6	0.927	12	6.5	1.079	12	6.6	0.727	1		14	25	0.2755	549.48	461	50.1	7.65
P66783	Rv3791	DprE2 (Rv3791)	decaprenylphosphoryl-D-2-keto erythropentose reductase(dprE2)	0.4921	1	10	11	35	0.906	18	11.7	0.872	18	7.5	1.011	18	15.6	1.086	18	12.5	0.839	18	10.4	0.926	18	8.9	1.052	18	7.7	0.936	2	10.5	18	35	0.4921	758.26	254	27.5	7.99
P72059	Rv3793	EmbC (Rv3793)	arabinosyltransferase C(embC)	0.0951	2	6	7	17	0.991	5	6.9	0.977	5	8.8	0.944	5	29.3	1.07	5	13.8	0.836	5	13.6	0.881	5	10.7	1.071	5	0.4				11	17	0.0951	495.95	1094	117.4	9.8
P0A561	Rv3794	EmbA (Rv3794)	arabinosyltransferase A(embA)	0.1161	1	6	8	16	0.947	4	27.2	0.951	4	10.5	1.034	4	16.2	1.158	4	16.8	0.978	4	26.9	0.956	5	49.6	1.098	5	15.7	1.87	1		12	16	0.1161	285.2	1094	115.7	9.57
P72030	Rv3795	EmbB (Rv3795)	arabinosyltransferase B(embB)	0.1102	2	8	8	18	0.882	10	15.3	0.882	10	7.9	1.036	10	19	0.963	10	9.5	0.827	9	14.6	1.006	10	22.5	1.101	9	13.4	1.828	1		12	18	0.1102	480.08	1098	117.9	9.54
P0A4V7	Rv3803c	FbpD (Rv3803c)	MPT51/MPB51 antigen(fbpD)	0.3545	1	4	4	86	0.99	20	33.8	0.968	19	24	0.918	19	31	1.086	18	34.2	1.57	21	39.4	1.563	23	13.2	1.102	24	20.6	0.931	12	22	7	86	0.3545	2242.88	299	31.1	6.64
P0C2T1	Rv3804c	FbpA (Rv3804c)	diacylglycerol acyltransferase/mycolyltransferase Ag85A(fbpA)	0.3284	1	9	10	87	1.061	42	24.3	1.009	43	21.9	1.058	42	17.4	1.116	43	16.6	1.51	43	17.4	1.576	42	18.4	1.093	43	9.1	1.053	41	7.9	18	87	0.3284	1767.16	338	35.7	6.55
O53585	Rv3808c	GlfT2 (Rv3808c)	galactofuranosyl transferase GlfT(glfT2)	0.2967	1	10	12	44	0.906	16	16.6	1.05	16	31.5	0.871	17	23	0.857	17	37.2	0.729	15	24.4	0.805	16	19.3	1.075	15	17.4	2.015	4	6.8	17	44	0.2967	762.69	637	71.5	7.15
O07805	Rv3818	Rv3818	hypothetical protein(Rv3818)	0.1415	1	4	5	10	0.974	3	10.7	0.872	3	4.8	0.951	3	4.4	1.172	3	12	1.24	3	6.4	1.102	3	17.8	0.989	3	4	1.356	1		7	10	0.1415	163.96	516	57.6	5.39
Q7D4T4	Rv3820c	PapA2 (Rv3820c)	trehalose-2-sulfate acyltransferase(papA2)	0.1688	2	3	4	11	0.836	4	7.6	0.81	3	3.9	1.076	4	6.6	1.192	3	2.1	0.92	4	22.1	0.989	4	3.6	0.9	4	10.1				7	11	0.1688	208.15	468	52.1	6.15
O07800	Rv3823c	MmpL8 (Rv3823c)	integral membrane transport protein MmpL8(mmpL8)	0.0129	2	1	2	2																									2	2	0.0129	27.09	1089	115.9	9.25
Q7TVK9	Rv3824c	PapA1 (Rv3824c)	acyltransferase(papA1)	0.2074	1	6	7	19	0.727	8	7.2	0.76	8	18	1.102	8	17.3	1.142	8	23.8	0.448	8	23	0.608	7	22.5	0.964	7	17.3				11	19	0.2074	335.16	511	56.1	5.59
Q7TVK8	Rv3825c	Pks2 (Rv3825c)	phthioceranic/hydroxyphthioceranic acid synthase(pks2)	0.4887	2	70	73	368	0.803	156	21.5	0.872	151	14.2	0.939	155	14.1	0.859	150	14.6	0.971	155	18.7	1.258	152	21.2	1.059	154	9.5	0.916	17	53.3	125	368	0.4887	9115.96	2126	225.6	5.5
P67562	Rv3834c	SerS (Rv3834c)	serine--tRNA ligase(serS)	0.3055	1	7	7	35	0.938	12	20.6	0.873	12	7.9	1.078	11	27	1.294	11	22.7	0.916	12	39.9	0.875	13	14.7	0.991	12	23.6				13	35	0.3055	595.86	419	45.3	5.54
Q7TVJ6	Rv3838c	PheA (Rv3838c)	prephenate dehydratase(pheA)	0.296	1	5	5	13	1	5	40.9	1.044	5	27.5	0.977	5	17	1.09	5	1.2	0.882	5	12.5	0.958	4	10.4	1.089	4	14.1	1.006	1		6	13	0.296	166.53	321	33.6	5.41
P96237	Rv3841	BfrB (Rv3841)	bacterioferritin BfrB(bfrB)	0.5414	1	10	10	255	1.044	90	32.9	0.939	89	19.6	0.962	93	17.3	1.043	92	14.8	1.057	90	20.8	1.071	93	16.3	1.002	93	13.6	1.113	31	32.2	18	255	0.5414	7277.59	181	20.4	4.83
P96236	Rv3842c	GlpQ1 (Rv3842c)	glycerophosphoryl diester phosphodiesterase(glpQ1)	0.2409	1	5	5	17	1.107	9	21.1	0.836	9	16.5	0.993	9	8.9	1.123	9	8.5	1.244	9	11.5	1.438	9	15.1	1.099	9	8.7				10	17	0.2409	396.37	274	29.9	7.64
P17670	Rv3846	SodA (Rv3846)	superoxide dismutase(sodA)	0.5845	2	10	10	891	0.947	376	14.5	0.847	379	13.1	1.061	378	14.4	1.175	379	13.5	1.355	380	12.2	1.493	376	14.1	1.049	385	10.6	0.98	153	29.6	20	891	0.5845	18584.4	207	23	6.44
P96228	Rv3849	EspR (Rv3849)	ESX-1 transcriptional regulator EspR(espR)	0.7955	1	11	12	141	0.888	72	15.7	0.829	72	10.9	1	70	13.2	1.049	70	10.1	1.086	70	13.4	1.298	71	12.5	1.054	70	7.3	1.184	13	70.6	22	141	0.7955	3029.86	132	14.7	8.75
P0A667	Rv3853	RraA (Rv3853)	RNase E regulator RraA(rraA)	0.3694	1	5	5	10	0.944	6	4.8	0.931	6	3.5	1.024	6	3.3	1.061	6	6.6	0.884	6	8	1.028	6	11.9	1.059	6	5.2	1.153	2	77.2	8	10	0.3694	214.61	157	16.2	5.27
Q7TVI2	Rv3854c	EthA (Rv3854c)	monooxygenase EthA(ethA)	0.1554	1	7	7	16	0.887	8	7.3	0.826	8	6.2	0.911	8	12.4	0.969	8	15.4	1.373	8	14.8	1.534	8	10.4	1.009	8	2.4				13	16	0.1554	270.02	489	55.3	8.21
Q7TVI1	Rv3855	EthR (Rv3855)	HTH-type transcriptional repressor EthR(ethR)	0.2639	1	3	3	12	0.812	6	20.8	0.781	6	6.7	1.064	6	7.1	1.172	6	17.2	0.841	6	25.3	0.954	6	18.4	1.059	6	11				6	12	0.2639	340.16	216	23.7	5.3
P96213	Rv3864	EspE (Rv3864)	ESX-1 secretion-associated protein EspE(espE)	0.1866	1	6	6	29	0.852	10	13.8	0.938	11	12.9	0.972	9	14.9	0.972	11	15	0.732	11	22.4	0.925	10	21.9	1.093	11	10.8	1.207	6	26	11	29	0.1866	697.97	402	42	4.89
P96212	Rv3865	EspF (Rv3865)	ESX-1 secretion-associated protein EspF(espF)	0.7379	1	6	6	31	0.952	11	13.4	0.828	11	5.1	0.971	11	11.3	1.068	11	13.1	0.73	11	9.2	0.764	11	9.1	1.02	11	10.9	1.274	8	14.6	11	31	0.7379	852.35	103	10.6	6.52
P96210	Rv3866	EspG1 (Rv3866)	ESX-1 secretion-associated protein EspG(espG1)	0.2862	1	4	4	21	0.906	9	19.9	0.953	9	15.1	1.096	11	17.7	1.018	11	19.1	0.798	9	12.4	0.974	12	21	1.181	11	18.7	2.096	1		8	21	0.2862	268.59	283	30	5.14
O69732	Rv3867	EspH (Rv3867)	ESX-1 secretion-associated protein EspH(espH)	0.235	1	3	3	14	1.017	8	15	0.946	8	22	1.195	8	12.9	1.223	8	2.3	0.911	8	22.8	1.019	8	9.7	1.135	8	5.5	1.472	3	0.7	5	14	0.235	258.07	183	19.9	4.08
O69733	Rv3868	EccA1 (Rv3868)	ESX-1 secretion system protein EccA1(eccA1)	0.4729	1	23	23	107	0.965	49	12.6	0.924	48	19.7	1.012	48	12.4	1.053	47	10.1	1.053	49	13.8	1.152	50	15.8	1.051	48	7	1.188	5	203.9	42	107	0.4729	2993.59	573	62.4	5.19
O69734	Rv3869	EccB1 (Rv3869)	ESX-1 secretion system protein EccB(eccB1)	0.1583	1	4	5	14	0.831	6	14.6	0.79	6	11.2	1.08	6	7.2	1.12	6	8.2	0.872	6	15.8	1.022	6	12.2	0.919	6	11.8				8	14	0.1583	361.35	480	51.1	7.62
O69735	Rv3870	EccCa1 (Rv3870)	ESX-1 secretion system protein EccCa(eccCa1)	0.2758	1	12	14	32	1.09	16	28.6	0.924	17	36.4	0.982	15	19.3	1.055	16	15.9	1.049	17	10.8	1.053	16	21.3	1.089	16	9.4	1.621	4	73.6	21	32	0.2758	552.26	747	80.9	8
O69736	Rv3871	EccCb1 (Rv3871)	ESX-1 secretion system protein EccCb(eccCb1)	0.3283	1	12	12	44	0.928	19	14.4	0.908	17	10.9	0.978	17	13.2	1.036	16	13.3	0.872	18	14.6	1.043	18	21.2	1.103	17	15.3	1.079	2	20.1	21	44	0.3283	1249.51	591	64.5	6.67
Q79F93	Rv3872	PE35 (Rv3872)	PE family protein PE35(PE35)	0.2525	1	2	2	4	0.955	2	17.9	0.792	2	0.5	1.112	2	20.1	1.341	2	38.5	1.391	2	8.9	1.511	2	1.8	1.037	2	7.1				2	4	0.2525	105.18	99	9.9	4.35
P0A567	Rv3874	EsxB (Rv3874)	ESAT-6-like protein EsxB(esxB)	0.99	1	10	10	697	0.992	201	21.8	0.932	189	24.3	0.963	202	30.3	1.053	202	24.9	1.174	201	22.6	0.888	171	40.5	0.857	169	29.5	1.061	243	7.2	20	697	0.99	22143.9	100	10.8	4.67
P0A565	Rv3875	EsxA (Rv3875)	ESAT-6 protein EsxA(esxA)	0.9895	1	6	6	911	1.017	67	28.7	0.966	60	29.7	1.03	68	34	1.078	63	31.9	1.035	69	42.2	0.894	55	31.4	0.898	56	29.6	1.054	159	11.1	9	911	0.9895	23572.5	95	9.9	4.51
O69740	Rv3876	EspI (Rv3876)	ESX-1 secretion-associated protein EspI(espI)	0.1291	1	5	7	20	0.985	6	11.5	0.93	6	8	0.961	6	37.5	1.28	6	9.2	0.574	5	12.1	0.515	5	14.7	1.068	5	9.3				10	20	0.1291	778.34	666	70.6	9.72
O69741	Rv3877	EccD1 (Rv3877)	ESX-1 secretion system protein EccD1(eccD1)	0.0822	1	2	2	24	0.89	4	17.2	0.808	4	46	0.658	4	38.5	0.913	4	34.3	0.958	4	8.8	0.952	4	33.2	0.955	4	5.1				4	24	0.0822	610.66	511	54	6.8
O69742	Rv3878	EspJ (Rv3878)	ESX-1 secretion-associated protein EspJ(espJ)	0.0607	1	1	1	1																									1	1	0.0607	36.22	280	27.4	4.27
O69743	Rv3879c	EspK (Rv3879c)	ESX-1 secretion-associated protein EspK(espK)	0.2016	1	10	10	34	1.035	12	23.8	0.898	13	11.9	0.993	12	13.1	1.079	13	11.7	0.634	13	12.5	0.713	12	14.1	1.083	12	23.8	1.457	4	47.1	16	34	0.2016	858.19	729	74.4	5.6
O69744	Rv3880c	EspL (Rv3880c)	ESX-1 secretion-associated protein EspL(espL)	0.9913	1	10	10	141	0.853	38	16.9	0.794	37	10.7	0.958	38	23.7	0.982	37	25.6	0.827	37	16.6	0.981	36	18.5	1.087	36	17.4	1.198	11	29.1	19	141	0.9913	3619.29	115	12.2	4.84
Q933K8	Rv3881c	EspB (Rv3881c)	ESX-1 secretion-associated protein EspB(espB)	0.3413	1	12	12	69	0.889	22	20.2	0.886	23	16.3	1.004	21	17	1.102	22	15.7	0.701	23	24.2	0.79	21	16.7	1.055	23	16.9	1.165	11	28.9	21	69	0.3413	1317.63	460	47.6	4.87
O05462	Rv3882c	EccE1 (Rv3882c)	ESX-1 secretion system protein EccE1(eccE1)	0.2965	1	8	10	24	1.089	9	16.7	0.98	9	15.3	1.042	9	7.4	1.156	9	15.5	1.058	9	21.9	1.064	9	21.5	1.11	9	6				17	24	0.2965	543.79	462	50.4	9.22
O05457	Rv3887c	EccD2 (Rv3887c)	ESX-2 secretion system protein EccD(eccD2)	0.0432	1	1	1	1	0.888	1		0.803	1		1.274	1		1.408	1		1.012	1		1.531	1		1.344	1					1	1	0.0432	44.16	509	53.2	8.54
O05454	Rv3890c	EsxC (Rv3890c)	ESAT-6 like protein EsxC(esxC)	0.3684	1	2	2	6	1.054	2	26.9	0.834	2	16.3	0.938	2	32.7	1.185	2	21.8	0.593	2	18.6	0.523	2	17.8	0.929	2	27.7	1.581	1		4	6	0.3684	214.89	95	9.9	4.59
O05449	Rv3895c	EccB2 (Rv3895c)	ESX-2 secretion system protein EccB(eccB2)	0.0808	1	3	3	7	1.144	3	12.8	0.964	3	17.3	1.021	3	2.8	1.169	3	5.5	1.049	3	12.8	1.155	3	6.7	1.119	3	7.5	0.892	2	23.4	5	7	0.0808	169.02	495	51.6	9.73
O05437	Rv3908	MutT4 (Rv3908)	mutator protein MutT(mutT4)	0.1694	1	3	3	8	1.111	3	22.8	0.932	3	15.9	0.692	3	25.9	0.917	3	9.7	0.734	3	9.7	0.564	3	1.3	1.13	3	8.9				6	8	0.1694	194.03	248	27.2	10.3
P52214	Rv3913	TrxB2 (Rv3913)	thioredoxin reductase(trxB2)	0.3761	1	9	9	43	1.01	15	12.8	0.969	15	20.9	0.962	15	33.8	1.06	15	16.6	1.163	15	20	1.174	16	21.1	1.037	16	14.2	3.237	5	64.1	17	43	0.3761	1803.89	335	35.6	5.54
P0A617	Rv3914	TrxC (Rv3914)	thioredoxin TrxC(trxC)	0.7414	1	6	6	93	0.934	32	19.6	0.852	30	9.9	1.034	32	8.8	1.177	30	16.1	1.322	33	14.5	1.424	32	13.9	1.004	32	8.4	1.09	26	35.6	11	93	0.7414	2076.55	116	12.5	5.22
P0A5R3	Rv3917c	ParB (Rv3917c)	chromosome partitioning protein ParB(parB)	0.4797	1	11	11	76	0.936	31	11.6	0.88	30	17.9	0.978	31	15.9	1.065	31	13	0.96	31	19	0.967	31	23.5	1.053	30	14.8	1.198	2	68.2	20	76	0.4797	2101.11	344	37	7.28
P65627	Rv3921c	YidC (Rv3921c)	membrane protein insertase YidC(Rv3921c)	0.1066	1	2	2	14	1.06	6	26.7	0.952	6	24.5	0.977	6	12.4	1.228	6	42.5	0.669	5	15.2	0.661	6	31.1	1.158	5	21.6				4	14	0.1066	316.66	366	40.9	10.11
P0A5X9	Rv3923c	RnpA (Rv3923c)	ribonuclease P protein component(rnpA)	0.069	1	1	1	2	1.041	1		0.897	1		1.023	1		1.187	1		0.737	1		0.81	1		1.144	1					2	2	0.069	59.57	116	13.1	11.88

## Sheet: Legend
iTRAQ tag	Sample
113	WT Mtb grown in 7H9
114	ΔptkA grown in 7H9
115	H2O2-treated WT Mtb grown in 7H9
116	H2O2-treated ΔptkA grown in 7H9
117	WT Mtb grown in Sauton's media
118	ΔptkA grown in Sauton's media
119	CFP of WT Mtb grown in Sauton's media
121	CFP of ΔptkA grown in Sauton's media
